# Supplementary material for: Pharmaceuticals imports in Tanzania: Overview of private sector market size, share, growth and projected trends to 2021
Source: PLoS One. 2019 Aug 12;14(8):e0220701. doi: 10.1371/journal.pone.0220701 (PMC6690534; doi:10.1371/journal.pone.0220701)
Supplement: S1 File — (XLSX) [file pone.0220701.s001.xlsx]

## Sheet: Classification Summary
Include	1
Sum of Total Amount	Column Labels
Row Labels	2013-2014	2014-2015	2015-2016	Grand Total
Human Medicinal Products	2.1627e+08	2.29246e+08	2.938e+08	7.39316e+08
Veterinary Pharmaceutical	7.63959e+06	2.63828e+07	3.16793e+07	6.57017e+07
Promotion materials		2.13003e+06		2.13003e+06
Disinfectant	5524.85	428160		433685
Herbal Drug	156291	25860.9	36003.2	218155
NIL	151200			151200
Vaccines	2856.25	49390.2		52246.4
Raw Materials	61.2924	19288.9		19350.2
Veterinary Vaccines		965		965
Working Standard
Grand Total	2.24225e+08	2.58283e+08	3.25515e+08	8.08023e+08

## Sheet: Classification Summary_Year
Include	1
Row Labels	Count of No	Sum of Total Amount
Human Medicinal Products	33636	7.39316e+08
Veterinary Pharmaceutical	2006	6.57017e+07
Promotion materials	14	2.13003e+06
Disinfectant	138	433685
Herbal Drug	71	218155
NIL	44	151200
Vaccines	23	52246.4
Raw Materials	465	19350.2
Veterinary Vaccines	23	965
Working Standard	1
Grand Total	36421	8.08023e+08

## Sheet: therapeutic category
Classification	Human Medicinal Products
Include	1
Row Labels	Sum of Total Amount
#N/A	5.32709e+08	1
Antibacterials for systemic use	4.49167e+07	2
Antimycotics for systemic use	3.33293e+07
All other therapeutic products	2.77135e+07
Drugs for acid related disorders	1.95941e+07
Calcium channel blockers	1.38779e+07
Antithrombotic agents	1.25056e+07
Drugs used in diabetes	1.13374e+07
Agents acting on the renin-angiotensin system	7.55819e+06
Anti-asthmatics	6.57599e+06
Antiinflammatory and antirheumatic products	5.31457e+06
Nasal preparations	4.25014e+06
Lipid modifying agents	2.9916e+06
Psycholeptics	2.45948e+06
Antihistamines for systemic use	2.16665e+06
Corticosteroids for systemic use	1.50097e+06
Antiepileptics	1.19915e+06
Antifungals for dermatological use	1.19352e+06
Cardiac therapy	1.16037e+06
Ophthalmologicals	1.09752e+06
Sex hormones and modulators of the genital system	1.01973e+06
Antineoplastic agents	982885
Drugs for functional gastrointestinal disorders	559726
Antivirals for systemic use	554730
#VALUE!	550967
Drugs for treatment of bone diseases	468945
Endocrine therapy	337123
Psychoanaleptics	317638
Anesthetics	221093
Immunomodulating agents	179777
Other nervous system drugs	144425
Analgesics	135526
Antianemic preparations	106655
Diuretics	63485
Urologicals	59931.6
Antimycobacterials	47917.6
Antiemetics and antinauseants	32863.7
Immunosuppressive agents	30151
Antigout preparations	13695.5
Beta blocking agents	13212.9
Other dermatological preparations	10139.5
Antihemorrhagics	8802.6
Cough and cold preparations	1893.62
Anti-acne preparations	1697
Pituitary and hypothalamic hormones	1190.7
Anti-parkinson drugs	0
Grand Total	7.39316e+08

## Sheet: year
Classification	Human Medicinal Products
Include	1			Year	Total Amount (USD)
				2013-2014	2.1627e+08
Row Labels	Count of No	Sum of Total Amount		2014-2015	2.29246e+08
2013-2014	11098	2.1627e+08	4.8704e+11	2015-2016	2.938e+08
2014-2015	11549	2.29246e+08	4.8704e+11
2015-2016	10989	2.938e+08	4.8704e+11
Grand Total	33636	7.39316e+08

## Sheet: country
Classification	Human Medicinal Products
Include	1
Row Labels	Sum of Total Amount	Amount	%
INDIA	3.99882e+08	3.99882e+08	1.3526e-09	1
EGYPT	8.67322e+07	8.67322e+07	0.117314	2
SWITZERLAND	3.04849e+07	3.04849e+07	0.0412339	3
United States of America	3.02027e+07	3.02027e+07	0.0408523	4
SOUTH AFRICA	2.93413e+07	2.93413e+07	0.0396871	5
MALAYSIA	2.04754e+07	2.04754e+07	0.0276951	6
GERMANY	1.75583e+07	1.75583e+07	0.0237494	7
FRANCE	1.60914e+07	1.60914e+07	0.0217653	8
CYPRUS	1.60185e+07	1.60185e+07	0.0216667	9
Bangladesh	1.4482e+07	1.4482e+07	0.0195884	10
UNITED KINGDOM	1.06306e+07	1.06306e+07	0.014379	11
KENYA	9.25094e+06	9.25094e+06	0.0125128	12
PAKISTAN	8.2219e+06	8.2219e+06	0.011121	13
SOUTH KOREA	6.01386e+06	6.01386e+06	0.00813436	14
ITALY	5.69208e+06	5.69208e+06	0.00769911	15
NETHERLANDS	5.63835e+06	5.63835e+06	0.00762644	16
CHINA	5.04587e+06	5.04587e+06	0.00682505	17
UNITED ARAB EMIRATES	4.35349e+06	4.35349e+06	0.00588854	18
UGANDA	4.1026e+06	4.1026e+06	0.00554919	19
SWEDEN	3.13004e+06	3.13004e+06	0.00423369	20
CANADA	3.12172e+06	3.12172e+06	0.00422244	21
HUNGARY	2.0577e+06	2.0577e+06	0.00278325	22
JORDAN	1.74138e+06	1.74138e+06	0.0023554	23
THAILAND	1.54084e+06	1.54084e+06	0.00208414	24
BELGIUM	957201	957201	0.00129471	25
Republic of Yemen	896294	896294	0.00121233	26
Tanzania	795819	795819	0.00107643	27
MAURITIUS	652656	652656	0.000882784	28
SPAIN	612007	612007	0.000827802	29
GREECE	529893	529893	0.000716735	30
AUSTRIA	526948	526948	0.000712752	31
AUSTRALIA	520975	520975	0.000704671	32
NIGERIA	431327	431327	0.000583414	33
JAPAN	284969	284969	0.00038545	34
DENMARK	241923	241923	0.000327225	35
IVORY COAST	195641	195641	0.000264624	36
GHANA	193503	193503	0.000261732	37
MOROCCO	152429	152429	0.000206176	38
IRELAND	104307	104307	0.000141087	39
ISRAEL	69384	69384	9.38489e-05	40
ENGLAND	64207	64207	8.68465e-05	41
Romania	59181.8	59181.8	8.00494e-05	42
Singapore	54356	54356	7.3522e-05	43
ARGENTINA	44081.7	44081.7	5.9625e-05	44
PHILIPPINES	24990	24990	3.38015e-05	45
SUDAN	19297.5	19297.5	2.61018e-05	46
ZAMBIA	16202.3	16202.3	2.19153e-05	47
Palestina	11831	11831	1.60026e-05	48
Lebanon	10584	10584	1.43159e-05	49
TURKEY	8000	8000	1.08208e-05	50
ZIMBABWE	7548	7548	1.02094e-05	51
(blank)	6624	6624	8.95964e-06	52
Liberia	5644	5644	7.63409e-06	53
UNITED KINGDOMRAINE	2469.35	2469.35	3.34005e-06	54
SENEGAL	1860	1860	2.51584e-06	55
Taiwan	1174.86	1174.86	1.58912e-06	56
MALAWI	1058.4	1058.4	1.43159e-06	57
Bermunda	852	852	1.15242e-06	58
NEPAL	79	79	1.06856e-07	59
Mozambique	60	60	8.11561e-08	60
SCOTLAND			0	61
BRAZIL			0	62
INDONESIA			0	63
Poland			0	64
MEXICO			0	65
Oman			0	66
BULGARIA			0	67
WESTERN AUSTRALIA			0	68
SLOVENIA			0	69
NORWAY			0	70
THE NETHERLANDS			0	71
GREAT BRITAIN			0	72
BOTSWANA			0	73
Swaziland			0	74
Grand Total	7.39316e+08	7.39316e+08	1	75

## Sheet: CountryYearFrequebcy
Classification	Human Medicinal Products
Include	1
Count of Total Amount	Column Labels
Row Labels	2013-2014	2014-2015	2015-2016	Grand Total
INDIA	3209	3591	3010	9810
KENYA	3144	3018	3467	9629
SWITZERLAND	325	406	302	1033
SOUTH AFRICA	297	291	250	838
CYPRUS	261	260	257	778
GERMANY	223	329	224	776
UNITED KINGDOM	196	222	116	534
FRANCE	158	136	167	461
EGYPT	126	125	104	355
CHINA	113	118	113	344
UNITED ARAB EMIRATES	40	71	176	287
United States of America	92	131	54	277
NETHERLANDS	19	188	65	272
PAKISTAN	88	112	64	264
MALAYSIA	99	88	34	221
Bangladesh	99	80	40	219
UGANDA	37	55	79	171
SWEDEN	61	93		154
ITALY	37	49	30	116
THAILAND	23	38	49	110
SOUTH KOREA	45	32	29	106
JORDAN	25	28	36	89
CANADA	22	38	26	86
Republic of Yemen	38	25	23	86
HUNGARY		59	20	79
DENMARK	18	17	21	56
AUSTRALIA	7	45		52
MAURITIUS	20	6	16	42
AUSTRIA	8	25	9	42
Tanzania	20	17	2	39
NIGERIA	1	35		36
GREECE	3	4	22	29
GHANA	1	10	17	28
JAPAN			21	21
BELGIUM	11	5	4	20
Romania	10			10
ZAMBIA	9			9
IVORY COAST		9		9
UNITED KINGDOMRAINE2		8		8
ENGLAND	1	1	6	8
MOROCCO		8		8
IRELAND		3	3	6
Taiwan		6		6
ARGENTINA		5		5
PHILIPPINES		5		5
ZIMBABWE		2	1	3
Palestina		3		3
Singapore			3	3
Mozambique	2			2
SENEGAL		2		2
SPAIN	2			2
Bermunda			2	2
ISRAEL		1		1
Lebanon		1		1
NEPAL			1	1
TURKEY	1			1
MALAWI		1		1
(blank)	1			1
Liberia	1			1
SUDAN	1			1
BOTSWANA
SCOTLAND
WESTERN AUSTRALIA
INDONESIA
GREAT BRITAIN
SLOVENIA
BRAZIL
THE NETHERLANDS
NORWAY
BULGARIA
Oman
MEXICO
Poland
Swaziland
Grand Total	8894	9802	8863	27559

## Sheet: Sheet1
Rank	Country	Fiscal Years
		2013-2014	2014-2015	2015-2016	Sum of Total(USD)	% Share
1	INDIA	1.42058e+08	1.21121e+08	1.36703e+08	3.99882e+08	0.540881
2	EGYPT	2.20346e+06	3.60994e+06	8.09188e+07	8.67322e+07	0.117314
3	SWITZERLAND	5.16213e+06	1.95772e+07	5.74554e+06	3.04849e+07	0.0412339
4	United States of America	1.11669e+07	1.79464e+07	1.08934e+06	3.02027e+07	0.0408523
5	SOUTH AFRICA	1.26012e+07	1.08976e+07	5.84251e+06	2.93413e+07	0.0396871
6	MALAYSIA	4.30688e+06	1.31435e+07	3.02499e+06	2.04754e+07	0.0276951
7	GERMANY	2.19851e+06	3.7698e+06	1.159e+07	1.75583e+07	0.0237494
8	FRANCE	1.5801e+06	1.17369e+06	1.33376e+07	1.60914e+07	0.0217653
9	CYPRUS	6.37263e+06	6.13939e+06	3.50652e+06	1.60185e+07	0.0216667
10	Bangladesh	1.24575e+07	1.27515e+06	749325	1.4482e+07	0.0195884
11	UNITED KINGDOM	2.15752e+06	6.32673e+06	2.1464e+06	1.06306e+07	0.014379
12	KENYA	826521	1.15004e+06	7.27438e+06	9.25094e+06	0.0125128
13	PAKISTAN	3.86271e+06	2.78308e+06	1.57611e+06	8.2219e+06	0.011121
14	SOUTH KOREA	1.87308e+06	660148	3.48063e+06	6.01386e+06	0.00813436
15	ITALY	628101	2.18912e+06	2.87485e+06	5.69208e+06	0.00769911
16	NETHERLANDS	68180.4	3.8091e+06	1.76107e+06	5.63835e+06	0.00762644
17	CHINA	965735	1.88588e+06	2.19425e+06	5.04587e+06	0.00682505
18	UNITED ARAB EMIRATES	757008	1.11866e+06	2.47782e+06	4.35349e+06	0.00588854
19	UGANDA	243318	507554	3.35173e+06	4.1026e+06	0.00554919
20	SWEDEN	604266	2.52577e+06	0	3.13004e+06	0.00423369
	Total	2.12094e+08	2.2161e+08	2.89644e+08	7.23349e+08	0.978403
	Other countries	4.17583e+06	7.63582e+06	4.15537e+06	1.5967e+07	0.021597			2.1627e+08	2.29246e+08	2.938e+08	7.39316e+08
	Grand Total	2.1627e+08	2.29246e+08	2.938e+08	7.39316e+08	1

## Sheet: CountryYear
Classification	Human Medicinal Products
Include	1
Sum of Total Amount	Column Labels
Row Labels	2013-2014	2014-2015	2015-2016	Grand Total
INDIA	1.42058e+08	1.21121e+08	1.36703e+08	3.99882e+08
EGYPT	2.20346e+06	3.60994e+06	8.09188e+07	8.67322e+07
SWITZERLAND	5.16213e+06	1.95772e+07	5.74554e+06	3.04849e+07
United States of America	1.11669e+07	1.79464e+07	1.08934e+06	3.02027e+07
SOUTH AFRICA	1.26012e+07	1.08976e+07	5.84251e+06	2.93413e+07
MALAYSIA	4.30688e+06	1.31435e+07	3.02499e+06	2.04754e+07
GERMANY	2.19851e+06	3.7698e+06	1.159e+07	1.75583e+07
FRANCE	1.5801e+06	1.17369e+06	1.33376e+07	1.60914e+07
CYPRUS	6.37263e+06	6.13939e+06	3.50652e+06	1.60185e+07
Bangladesh	1.24575e+07	1.27515e+06	749325	1.4482e+07
UNITED KINGDOM	2.15752e+06	6.32673e+06	2.1464e+06	1.06306e+07
KENYA	826521	1.15004e+06	7.27438e+06	9.25094e+06
PAKISTAN	3.86271e+06	2.78308e+06	1.57611e+06	8.2219e+06
SOUTH KOREA	1.87308e+06	660148	3.48063e+06	6.01386e+06
ITALY	628101	2.18912e+06	2.87485e+06	5.69208e+06
NETHERLANDS	68180.4	3.8091e+06	1.76107e+06	5.63835e+06
CHINA	965735	1.88588e+06	2.19425e+06	5.04587e+06
UNITED ARAB EMIRATES	757008	1.11866e+06	2.47782e+06	4.35349e+06
UGANDA	243318	507554	3.35173e+06	4.1026e+06
SWEDEN	604266	2.52577e+06		3.13004e+06
CANADA	885064	2.02007e+06	216584	3.12172e+06
HUNGARY		1.63579e+06	421909	2.0577e+06
JORDAN	136165	1.40962e+06	195603	1.74138e+06
THAILAND	48556.9	173565	1.31871e+06	1.54084e+06
BELGIUM	840589	53215	63397.8	957201
Republic of Yemen	503394	264558	128342	896294
Tanzania	656847	138964	7.63	795819
MAURITIUS	279030	93290.3	280336	652656
SPAIN	612007			612007
GREECE	9162.47	9034.43	511696	529893
AUSTRIA	40576	264784	221588	526948
AUSTRALIA	13596.7	507378		520975
NIGERIA	10750	420577		431327
JAPAN			284969	284969
DENMARK	22105.8	11006.5	208810	241923
IVORY COAST		195641		195641
GHANA	0	45957.7	147545	193503
MOROCCO		152429		152429
IRELAND		55555	48752.5	104307
ISRAEL		69384		69384
ENGLAND	2976	9450	51781	64207
Romania	59181.8			59181.8
Singapore			54356	54356
ARGENTINA		44081.7		44081.7
PHILIPPINES		24990		24990
SUDAN	19297.5			19297.5
ZAMBIA	16202.3			16202.3
Palestina		11831		11831
Lebanon		10584		10584
TURKEY	8000			8000
ZIMBABWE		7500	48	7548
(blank)	6624			6624
Liberia	5644			5644
UNITED KINGDOMRAINE2		2469.35		2469.35
SENEGAL		1860		1860
Taiwan		1174.86		1174.86
MALAWI		1058.4		1058.4
Bermunda			852	852
NEPAL			79	79
Mozambique	60			60
SCOTLAND
BRAZIL
INDONESIA
Poland
MEXICO
Oman
BULGARIA
WESTERN AUSTRALIA
SLOVENIA
NORWAY
THE NETHERLANDS
GREAT BRITAIN
BOTSWANA
Swaziland
Grand Total	2.1627e+08	2.29246e+08	2.938e+08	7.39316e+08

## Sheet: Brand
Classification	Human Medicinal Products
Include	1
Row Labels	Sum of Total Amount
Epirax	77618440	Rank	Brand	Cumulative Total Amount
Lumartem	7.68341e+07	1	Epirax	77618440
Asmol	5.10553e+07	2	Lumartem	7.68341e+07
Miconazole	1.60751e+07	3	Asmol	5.10553e+07
Dezor	1.57381e+07	4	Miconazole	1.60751e+07
Chloramphenicol Sodium Succinate	1.55763e+07	5	Dezor	1.57381e+07
M-Cam	1.40207e+07	6	Chloramphenicol Sodium Succinate	1.55763e+07
Flucomol	1.1946e+07	7	M-Cam	1.40207e+07
Clexane	1.13156e+07	8	Flucomol	1.1946e+07
NOSMOK	1.11481e+07	9	Clexane	1.13156e+07
Finazol	1.02467e+07	10	NOSMOK	1.11481e+07
Benylin	9.75326e+06	11	Finazol	1.02467e+07
Lokit	9.5412e+06	12	Benylin	9.75326e+06
Benylin Four Flu	9.50982e+06	13	Lokit	9.5412e+06
metformin BP	9.1959e+06	14	Benylin Four Flu	9.50982e+06
Flexi	9.0543e+06	15	metformin BP	9.1959e+06
Coartem	7.67102e+06	16	Flexi	9.0543e+06
Ketoral	7.15536e+06	17	Coartem	7.67102e+06
Meftal	6.28373e+06	18	Ketoral	7.15536e+06
Womiban	5.03753e+06	19	Meftal	6.28373e+06
Fastum	5.02331e+06	20	Womiban	5.03753e+06
Benylin Paediatric	4.519e+06		Total	3.84777e+08
Triple Anti Oint/Neomycin/Bactr/poly	4375000		Other Brands	3.54539e+08
Spamox	4.30972e+06		Grand Total	7.39316e+08
Vitamin Children Chew	4223000
Mapap	4186855
Albendazole	4.08457e+06
Cyclogyl	3.87523e+06
Dermizol	3724350
Ridmal	3.4432e+06
Chloramphenicol	3.43337e+06
FLOXSAFE 400	3.21935e+06
Polybamycin	3174000
Ketokant	3.16087e+06
Benpham	3.0094e+06
Glucored Forte	2.95377e+06
Cloderm	2.82055e+06
Haema Caps	2.73276e+06
Elocom	2.6597e+06
Dolomol	2.56317e+06
Claranta	2.5254e+06
Nexium	2.48156e+06
Alopron	2.46472e+06
Cyclovax	2374025
Comycetin	2.28758e+06
Oleanz	2.28685e+06
Fevastin	2.27932e+06
Corvadil	2.2324e+06
Rapiclav	2.22753e+06
Vivorax skin	2.18646e+06
Adrenaline	2.15765e+06
Kefrox	2.08995e+06
DL METHIONINE	2.07009e+06
Amoxicap	2.06134e+06
Zapacid	2.05896e+06
Asmox	2.019e+06
Foracort 200	2.00806e+06
Zyncet	1.9165e+06
Amtas	1.89563e+06
Mesporin	1.87506e+06
Ketavit-50	1866550
Clavam	1.85542e+06
Irovel H	1.84404e+06
Ramipres	1.80344e+06
Salfil	1.77305e+06
Norzole	1.67978e+06
Paracetamol BP	1.66812e+06
Clavomid	1.61341e+06
Elocom H	1.55275e+06
Panadol Advance	1.50391e+06
Antanazol	1489398
Augmentin	1.44404e+06
Agomol	1.44207e+06
Ketajex	1437450
Kemoxyl	1.4042e+06
Spamclox	1.39726e+06
Felexin	1.29747e+06
Chlorvita	1.2638e+06
Acivir DT	1.26093e+06
Amlo-Denk	1.24633e+06
Panto-Denk	1.23595e+06
Glevo	1.23178e+06
Kenazole	1.225e+06
CoValsar-Denk	1.22338e+06
Nesmox	1.20821e+06
Vivian	1.20755e+06
Plendil	1.15976e+06
Amirol	1.12891e+06
steritax	1128000
Nemozole	1.10113e+06
Zentel	1.09748e+06
Oracure	1.09122e+06
Zaha	1.08641e+06
Ceftoringe	1.07549e+06
Januvia	1.07321e+06
Chlorpheniramine BP	1.0662e+06
X-Beta Eye/Ear Drops	1053966
Ketamax-50	1052800
Artefan	1.05159e+06
Budecort	1.04582e+06
Osmolax	1.04286e+06
Cordarone	1.0194e+06
Candistatin	1.01483e+06
Aztor	963062
Ciprox	952695
Koact	951663
Losar	934310
Ventopham	926938
Drox 250	924375
Anusol	888014
Compound Sodium Lactate	871860
Dicloas	867865
Olfen	865411
Ambrox Paediatric	851465
Corbis	841832
Agophenol	836948
NOSPA	829735
Glandin E2	827383
Indomethacine B.P	824816
Dermogard	821907
Folic Acid	807520
Asomex - 5	799760
Artemether/Lumefantrine	794108
Melflam 15	783289
Nilacid Suspension	773570
Normax	763355
Neoxy Vital	754327
Voltaren	746341
Tegretol	740612
Flucamox	736337
Metrogyl	733297
Dividol	731768
Alom	722246
Cataflam	720720
Aminophylline	714467
Furazole	712888
V2 Plus	711545
Albi	703795
Duo-Cotecxin	701002
Primodil-5	693331
Azilide	689216
Kali	684250
Amyn	684076
Maalox Plus	684044
Exforge	678157
Miloxy	661428
Wosulin 30/70	659157
Combiart	657322
Auroxetil 500	653331
Cifran CT	648304
Diclomol Plus	645691
Ace	641979
Zerodol	632088
Deplatt	631061
Oraspas	627606
Amtas-5	623269
Lotriderm	614348
Toflox-200	613701
Clindamycin	613700
Rocephin	613373
Malacur	612007
Abnal	599213
Betaderm	594030
Peritoneal Dialysis Fluid	587395
Augpen	573699
Paracetamol Denk	573372
Telma	571019
Esoz	562954
Cadiron Liquid	549994
Ciloxan	547690
Omicap	545517
Ibuprofen BP	545469
Glucophage	540400
Nat-B	539529
Priaxen	539243
Candid	535815
Griseofulvin BP	533853
Licoften	532134
Muvera	527670
Cold Off	526556
Implanon NXT	521354
Compound Magnesium Trisilicate	516236
Lan	515527
Ascillin	515140
Artesun	505325
Ligaba	501369
Diclo Denk	495790
Enhancin	486767
Opti Free Express	483644
Mucogel	482072
Gyno Daktarin	481529
Para Co-Denk 500/30	480560
Tenofovir + Efavirenz + Emtricitabine	479142
Clamoxin	476722
Heligo kit	469927
Scaboma	460023
Spaslin H	459091
Alatrol	457715
Lax-Tabl	456197
Artefan Dispersible	452528
Diclofenac BP	444058
Tumbosin	435849
Rhinathiol	435558
Amtas-AT	431809
Perazone	429929
Taguar 25	429636
Retin A	429194
Fungistop	427206
Asdoxin	425093
Lorfast	422412
Curam	420417
Aerocort	418998
Benylin Chesty	417932
Persol	414929
Ceepro	412276
Calchek	410750
Spamcil	407873
Mebfil	407285
Tozaar H	401687
Papaya Enzyme	396142
Ampicillin	394322
Fungifen	390310
Sompraz	388790
Aspi-M	387653
Azicure	382569
Asomex-2.5	381436
NOR - 5	375592
Breathezy	371909
Augmentin BD	371327
Glivec HGC 100mg	369854
Aminopham	363984
Penpiclox	361325
Amlorine 10	361083
Ermyced	360939
Ketoti Pharco	358948
Rosave	357285
Calcichew-D3	357052
Betacort N	355871
Dia care	351465
Nizoral	351033
Ampoxin	349078
Asomycin	346795
Lanomycin	343586
Loratadine BP	340545
Clotri Denk	338462
Losartan BP	336142
Esam	335479
Listerine	330736
Ambrox	328202
Ambrox Syrup 100 ml	326713
Ketovid	325540
Nodon	325321
Ciprofloxacin	322038
Glucose BP	319068
Ambrox Syrup	318578
Candiderm	317886
Azithral	317166
Recormon	316893
Bupican	312982
Betaderm NM	310720
Nusar	310101
Amlopres	309731
Epirubicin	308231
SILMELT 50	299764
Pantor 40	297682
Vacodil	297257
Profil	297208
Betaloc Zok	297142
Cloxacillin	295645
Orofer	295042
Broadiclox	291396
Repace H	290638
nepalact	290000
Solvin	288017
Wormnil	287971
Bigomet	287096
Aurocef	286047
Spasmo	285459
Nifedi Denk	284708
Lumerax 80/480	284513
Xiaoyanlidan	280000
Asomex - 2.5	274764
Erecto	273073
Orelox 200 mg	271000
Eracin	270863
Mephaquin	269637
Water For Injection	269607
Jadelle	269406
Anzitor	267256
Sodium Chloride	266807
Noproxen 250 mg tablets	265783
Milical	264189
Systane Lubricating Eye Drops	263501
Eurartesim	262870
Cipril	262044
Flucan	259120
Duphalac	258378
Cephalkem	258373
Quinine	256883
Calcheck	256500
Cefadur	256398
Asflox	255441
Hydrocortisone BP	255090
Fazlin 1000	252615
Instalclop 75	252184
Gentabact	251054
Neoclav	249174
Remycin	248249
Astacid	247781
Motilium	246294
Benzyl Penicillin	246121
Drox	245852
Lumiter Tablets	245787
Gynozol	244236
Doc	244219
Erythrokant	243021
Daktarin	241966
Relcer	240221
Gentamicin BP	238985
Etonogestrel	236259
Tambac 50	235594
Pantocid	235380
Bright	233091
Aprazole	231353
Asfulvin	228668
Zecuf	228145
Benzathine benzylpenicillin 2.4MIU	227486
Oromucoral Gel	227051
Clarem	226545
Irovel	223876
Perindal 2mg	223800
Procaine penicillin	223724
Flamar MX	223572
Voltaren Emulgel	223327
Microgynon	223317
Neuroton	222504
Adalat	222328
Gabantin	222317
Maxcef	219624
Indosim	219524
Lamitor	219215
Gemer	219042
Coram	218900
Acetazolamide	218478
Cimetidine	218345
Ero-125	217254
Canditral	216731
Primaquine	216627
paracetamol Ref.Std	216600
Zestril	216440
Kandicide V	215555
Skandid	215112
Gynosporin	214684
Storilat	214597
Lanpro	213928
Atropine	212660
Betamethasone	210732
Patanol	209727
Zocin	208050
Altapham	207453
Pamidol	206877
Ceftyl 500	204339
Diprolene	204000
Alphamox	203806
Amlosun - 5	203735
Locid Suspension	202958
Orelox	202847
Atstat	202583
GALVAS	201960
Ultraflox	201583
Sonaderm GM	201007
Merogram	200555
Avamys	200138
Flotral	198523
Terbinyl	197208
Maxitrol	196526
ARTHOCARE	196000
Prednisolone BP	195944
Zinnat	195935
Phamatac	195885
Ferrotone	195397
Elymox	195044
Zimax	194159
Sanaxone 1000 injection	193863
Capeguard	192843
Amyn-250	192758
Oraldine	192492
Glaritus	192282
Amaryl	191904
Sporidex	190012
Glyree	188661
Proximexa	188200
Amoxapen	187461
Clarie - OD	186933
Glimepiride Denk	186918
Nilol	186244
Wosulin R	185900
Voltaren Retard FC	185593
Faverin	184356
Dazit	182540
Ampiclox Neonatal	181125
Presartan	180963
Carofit	180549
Bonviva	180212
Atacand	179805
Maalox	179498
Candid B	179222
LARTEM	179186
Brameston	177080
Abchlor Ear Drops	176718
Flumox	176082
Rabeloc	175887
Povidone Iodine USP	175115
Dexamethasone BP	174029
Zosec	173871
Atorem 10	173777
Monocef	173683
Cardivas	172929
Apmod	172887
Myclav	172495
Isorem 10	172426
Levonorgestrel BP	171924
Methyldopa	171846
Equirab	171000
Elymox 250	170886
Gentrisone	170839
C Flox	170816
Powercef	170554
Daktacort	170484
Volini	170046
Cardilor	170024
Kardam	169328
Nifelat R	168977
Korandil	167561
Zinc Sulphate 20mg base Dispersible	167500
Artesiane	167088
Diclomove NDS	165903
Translipo C	165355
Diclomol SR	165115
Gentalene C	164983
Pen-A-Clox	164453
Phenomethylpenicillin BP	163814
Speniv	163681
Clofenac-50	163390
Losartas HT	162948
Doxycycline	162175
Alphaclox 500	161985
Casodex	161819
Pernex AC	161013
Metris	160614
ATM 200	160488
Bupivit	159309
Tetracycline	158325
Oframax	156733
Xylo-Mepha	155980
Listril	155848
Diprosalic	155814
Cipro-Denk	155812
Asfen	155675
Neupogen	153898
Tenoretic	153810
Insugen N	153377
Magnesium Trisilicate Compound	153360
Cool Mint Listerine	153102
Erythromycin BP	152889
MENIPHIB	152594
Perinorm	152210
Probeta N	151817
Atorem 20	149955
Herceptin	146901
Dexamed	146560
Artequin	146314
Candacort	145866
Benzathine Penicillin	145821
Pixipham	145502
Olit 20	144000
Ermycin	143951
Maxidex	141768
Erythrone	141632
Velorin	140734
Cefodox	139512
Taxim	139271
Melorem	139247
Metronidazole BP	139195
Panadol Extra	138942
Vermox	138889
Kinazol	138573
Eldoper	138437
Tracrium	138277
Chlorpromazine	138037
Amlong	137083
Ekon - DT	136697
Beclosone	136500
Kocef	135977
Colosar-Denk	135862
Epilim	134148
Zoladex	133126
Dermofulvin	132857
Cefalexin	132717
Ecoflox 500	131468
Atorlip	130890
Imipramine BP	130357
Cefamor	130010
Phamactin	129725
Advil Cs	129588
Phamacoff	129483
Silverex	129466
Dafraclav	129217
Insugen R	128918
Candez	128821
atoropin	128668
Somazina	128635
Atacand Plus	128621
Astrim	128381
ringer lactate	127407
Para-Denk 500	127165
Ampiject	126522
Beprosalic	126486
Larither	126306
Clotrilin V	126106
Betaserc 8mg	125826
Meflam	125118
Kardam 10	123551
Cardivas 6.25	123224
Ceftriaxone for Injection USP 1g	123045
Gynest	122727
Xenical	122654
Amlorine 5	122516
Actal Tums	122469
Ampicloxa	122364
Supirocin	121808
Ferrous Salt	121635
MAGNESIUM sulfate BP	121600
Dazolic	121593
Milclox	120933
Avastin	120683
Captopril Denk	120676
Muprin	119875
SII Tetanus Antitoxin	119850
Vasograin	119627
Travatan	119627
Satrin	118686
Ecodax G	118488
Presartan-H	118464
Viscid	118404
Trixone	117561
inlexin 125	117328
Dermovate	116552
Atorfit-20	116189
Tachipirina	115148
Phenobarbital BP	114910
Cellcept	114898
Amoxil	114763
Heparin Sodium	114258
Amoxyn - 250	114193
Euthyrox	113565
Menthodex	113120
Artenam	112380
CoAmox-Mepha	112031
Ca Sandoz	111937
Atorfit - 10	111534
Depin E Retard	111513
Oxytetracycline BP	111222
Diclopham	111105
Dr Cold	110592
Cetafor	109910
Mab Thera	109573
Clotrimazole	109498
Mumfer Chewable	109310
Ampik	108820
Tritazide	108397
Carbamazepine	108287
Vivian Plus	107786
SILMELT 100	107685
Hepatitis B	107017
Niclosamide 500mg	105964
Sodium Chloride + Glucose	105789
candibiotic Ear Drops	105667
Neurorubine Forte	105447
Amoxigran	105000
Artequin 600/750	104913
Brunes-200	104788
Alerid	104549
Carbimazole	103891
Vercef	103730
Milcillin	103724
Fluzon	103487
Fexidine	102830
Mumfer	102730
Ferrous Sulphate	102530
Unienzyme MPS	102390
Caditor 10	102161
Mebendazole BP	101906
Kamagra	101799
Remethan	101645
Celexin 500	100707
Stugeron	99870.6
Ventolin Evohaler	99685.8
Zocon	99444.9
Hydralazine BP	99124.4
Mixtard	99098.8
Action	98863.2
Isryl-M	98856
Tenoric	98611.7
RHZE	98458.1
Calcium Lactate	98091.8
Ketogesic	98017
Clopi-Denk	97981
Pantoloc	97610.9
Carloc	97398.8
Elymox Powder For Reconstitution	96854
Zetop	96588.5
Calpol	96294.5
Candid V6	96071.8
Benzox	95222.1
Gabator	95068.5
Microdox	94762.9
Insugen - 30/70 Cartridge	94435.6
Netazox	94347.1
SYNCLAV	94089.6
Isoflurane	94026
Nadoxin Cream	94007.1
lomflox	93939.7
Betoptic	93744.6
Prenatal vitamins	93640
Parafil	93508
Auroliza 5	93449.1
Butylscopolamine bromide 10mg	93388
Medaxone	93237
Zithroriv	93081.7
Cefex-500	92565.6
Nebtas	92369.8
Mercefex	91927.5
Klodip	91889.5
Topcef 200	91758.2
Cifran OD	91363.1
Alcef	90913.8
Glycerine	90562.5
C Tax	90061.4
CILZEC	90025
Ceftriaxone	89642.2
Sodium Chloride & Glucose 500ml	89442.3
Amlodac 5	88604.2
Anastrozole Denk 1	87560.3
Dexaquine	87350.8
Xone	87257.4
Zecuf herbal cough remedy	87058.8
Belifax	86774
TG TOR	86211.4
Astazole	86087.9
Anthel Tablets	85214.4
Fluconazole BP	85193.1
Zoxan eye/ear drops	84963.6
Claritine	84706.8
Septrin	84140.7
Zindolin	83768
Neo-Klar	83669.4
Repace	81853.4
Dicloran	81644.3
Metforal	81604.2
D-ARTEPP	81195.7
Ampoxin Injection	81105.5
Axcel Betamethasone	81000
Parakant	80677.6
Dawakof	80504.7
Tenomac	80106.9
Lofral TM	80001.9
Ranitidine 150mg	80000
Amlosun	80000
Quadriderm	79736.9
Wosulin-N	79634.3
Ciprokant	79616.3
Clomitab	79522.4
Omfil	79514.5
Clobederm	79385.2
Nicardia Retard	79232.1
Allegix	79085.8
Ampicillin Sodium	79000
Apmod 50/135	78979.2
Antiplar	78175
Inflazone	78139
Carvedi-Denk 6.25	78063.5
Vaxcel Ceftazidime	77962.1
Dilatrend	77825.3
Azentel	77686
Amoxi-Clav	77685.8
Kipel	77440.1
Lopram	77348.9
AmetherDenk	77213
KALETRA	77196.6
Astrogyl	77171.7
Pregasafe	77084.9
Misoprost	76817.7
Albendazole 400mg	76515.8
Sodium Bicarbonate	76371.7
Efavirenz,Lamivudine and Tenofovir disoproxil fumarate 600mg/300mgl300mg.	76242
Gentadex	76198.6
Angizaar-25	76195.6
Rapiclav 1G	76010.4
5D	75833.5
Agmol Suspension	75817
Vitaphylline	75782.8
Cloben-G	75621.1
Bactroban	75313.3
Atorvastatin 20mg	74750
Micropyl	74636.8
Curtec	74574
Algic P	74151.9
Aerius Oral Solution	73847.8
Rifampicin + Isoniazid	73613
Carvipress-12.5	73040
Prednifil	72988.6
Co Trimoxazole	72768.2
Zaditen	72664.2
Flucona-Denk	72285.5
Eno Lemon Fruit salt	71860.3
Losakind	71728.8
Avocomb	71716.2
AB-Genta Eye/Ear Drop	71230
Norethisterone 5	71137.6
Pyloocain	71039.3
Nosic	70954
PANIMUN	70925
Ramco	70826
nystatin BP	70674.5
Dianorm-M	70617
Gentriderm	70572.7
Atorvastatin	70370.8
Miconazole BP	70313
Lantus	70298.5
Trabilin	70184.1
Epsitoron	70168.4
Hyoscine Butylbromide	69575.6
T3 Mycin	69468.3
Ampyra	69384
Fefol	69141.1
Kleenlac	68671.9
Nebicard	68457
Glypride	68428.7
Valparin 200 Alkalets	68300
Diclomol	67988.2
Ampiclox	67851
Urimax 0.4	67739.8
Albuterol USP Inhaler	67097.9
Malanil	66963.2
Artesiane 20	66893.7
Prezista	66778.8
Beprosone	66580
Omesk	66378.9
Spirolon	66371.2
Motinorm	66226.2
Rivaclox	66142.6
Haloperidol BP	66027.3
Goodmorning Lung tonic	65851.2
Duphaston	65816.2
Mofilet	65237.4
Plenish K	65090
Zolanas-30	65072.4
Pofidon-Iodine/Betadine	64650
Vomidoxine	64603.1
Actifed Compound	64541.5
Doxoruba	64404.2
Betnovate	64266.3
bell's Calamine lotion	63965.4
Actinac 100	63920
Vintor	63871.3
Clamovid	63864.7
Metoclopramide BP	63691.9
Diprofos	63558.4
Ascard	63141.4
Diclomol Gel	62906
Allercet	62735
Diasix	62720.1
Vapour Rub	62698
Depo Provera	62658.5
Declophan SR 100	62572.5
Celestamine	61721.6
Sac	61490
Difisal	61412.4
Tenerel	61320
Rhinathiol Sugar-Free (Adult)	61300.4
Shamoxil	61200.7
Metrogyl DG	61157.1
Rubigel	61085
Sanceph - DS	60810.4
PA-824	60700.2
Tears Naturale Free	60379
L Genta	60039.3
Ranferon	59945
chlorpromazine 100mg	59748
Amol G	59661.9
Myospaz	59519.8
Lioton	59250.2
Caditor 40	59200
Asthalin Inhaler	58999.6
Aten	58946.2
Ternomin	58690
Salpraz 20	58050
Glimulin-MF	57942
Spasgo	57877.5
Ibicar	57857
Dysen Forte	57800.3
Cosvate-GM	57785
Hepa Merz	57783.5
Xeloda	57583.2
Pyodine	57400
Benzylbenzoate 25%	57400
Globin Z	57292.1
Metfil	57223.2
Biodroxil	57113.1
Amlodipine	56841.8
Salpraz 40	56670
Wepox 4000	56200.1
Nucleo CMP Forte Injection	56005.6
Domstal	55953.8
Storvas	55748.2
Petilin 200 EC	55678.3
X-Beta N Eye/Ear Drops	55350.5
Acrasone	55330
Lincosone	54858.8
Aerius	54675.8
10 D	54614
Roxilin	54450
Montair	54392.7
OvaMit	54380.3
Koflame	54063.9
Ambisome 50mg	53933.5
Lorivan	53840.3
Raniplex	53525.2
Loflam	53424
Aurozil	53378.7
Amoxicillin 250mg/5ml	52678.9
Envas	52274.9
Trust Olive	52200
Lamivudine + Zidovudine + Nevirapine	52157.3
Azopt	52074.9
Resclar	52019.4
ceftrix	51875
Lopinavir/Ritonavir	51761.9
volini gel 5g	51480
SPOTCLAV OS	51463.5
Vitamin B Complex	51432.2
Levotop	50966.2
SK Tone	50936.1
Atenolol Denk	50842
Lipicure	50776.2
Dexona	50727.1
Furo - Denk	50584.8
Spaslim	50313.3
Neosynesin	50000
Zeet	49761.3
Tenolol	49687.6
Ipravent	49500
Shanchol	49298.4
Lignocaine	49277.8
Amphotericin B	49216
Atorin-20	49210.1
Tobradex	49061.1
Asix	48960
Glifil M Forte	48820.6
Auropodox 200	48754.6
Acivir	48595.2
Skipodine	48559.6
Fobancort	48544
Mycota	48421
Fluderm	48018
Harvoni	48000
Bactoclav-625	47968.5
Benzhexol	47881
Ciprofloxacin eye drops	47757.6
Latanoprost	47620.2
Flixonase Aques spr	47540
Alsartan	47378.2
Diocipro	47177
Opelead 1.1ml	47034
Calcium-Sandoz + Vitamin C	47022.3
Loperium	47005.3
Fincar	46889.8
Azathioprine	46800
Piosafe 30	46752
Avirax	46728.3
Nowax	46627.4
Fleming	46368.6
Zolcer	46137.8
Azyth	46121
Auroxetil 250	46098.4
APDYL - H	46000
Moisol	45832.2
Clincin	45725.1
Nalidixic Acid	45644.3
Dermatin Cort	45585
Celemin 10 Plus	45360
Imox	45000
X - Sone Eye Drops	44965.3
Bactiflox	44797.3
Flucor Day	44717.8
Mo-Floren	44533
Petogen	44498.2
Sporanox	44388.5
Misoclear	44254.9
Theoxone	44172
Luprodex	44163.2
Strepsils Cool	44104.2
volini gel30g	44000
SWFI -10ML	43988.9
Pantocar-40	43728.9
AZILIN 500	43366
Inditor - SR	43305
Suprim	43259.5
Chlorokant	43183
Anafranil	43007
Sine-up	42979.8
Amgyl-200	42787
Cloxap	42665.8
Imodium	42282
Xone Injection 1 G	42176.6
Fexidine Kid Tab	42170.4
Streptomycin	42147
omeprazole	41884
SPOTCLAV DS	41813.4
Wosulin-R	41746.2
Ivadin	41660.4
Clob	41557
Efavirenz BP	41421.1
Haloxen	41241.2
Glucovance 500/2.5	41216.8
Zoladex LA 10.8 mg	41178.1
Eurax	41146.9
Beta Gripe water	41075
Lomoh	41058.8
Ascoril D Cough Syrup	40945.1
Pozineg	40806
Amaday	40800
Ranophage OD	40650.7
Enoxirt 1.0g	40576.4
Naprodox 10	40532.4
Wosulin N	40450.6
Silvo	40440.3
Cebran	40370
Protedex Injection 1g	40212.3
Bacqure 500mg	40140
Amoxicillin 250mg	40000
Gofen	39989.4
Ciprobiotic Forte	39831.7
Co-Artesiane	39694.1
RENOLOG TAB	39600
Colospas	39600
Nucleo Forte	39444.1
Bedaquiline fumarate 100mg	39317.6
Aspirem	39290.5
ILET B2	39240.8
Medomox DT	39159.8
Tortas 20	39090.6
Diazepam BP	39083.8
Keto Plus Shampoo	38794.3
Atenolol Denk 50	38779.5
Cosvate-G	38598
DOVERIN-40	38526
Magtam 1G	38475.7
Omlink	38303.3
Epnone	38295.6
Bracin	38286
Otrivin	38071.5
REPOITIN 4000	37858.6
CEFTRISONE 1000	37800
ANCEF	37620
Calamine	37572.4
Ampimax - 500	37557.6
Clavix	37554.2
Ferro - Denk	37417.3
Chlorpromazine HCL - Fresenius 50mg/2ml	37378.7
Rhoclone	37343
Cital	37343
Vomistat - 8	37080
Clomiphene	37018.2
Medolexin	36800
Combivir	36703
Folic Acid + Ferrous Sulphate	36700
Bactoclav	36607.4
ILET B1	36510.6
Viscoat	36504
Imotil	36490.5
Sanfur-DS	36302.9
Santro	36240
Domperon	36216.2
saline solution	36210
Azarga Eye Drops	36041
Medoprazole	36000
Aroxicam 15	36000
Dacmed 200	36000
Ivixone	35923
Pantonex DR	35879.4
Nefloc Creamagel	35336
Vericef	35334.3
Bifril	35302
Seroflo Inhaler	35279.5
Frusemide	35074.3
BenzylPenicillin	34977
Pimaricin	34920
Atripla	34904.5
Flucloxacillin BP	34810.5
Amoxicilin Oral Suspension BP	34660.2
Trioderm	34538.2
Tiniba	34500
ABACAVIR S	34449.1
Agomove	34410.2
Auroliza 10	34218
Hedex	34168.2
Dextrose	33975.1
M - flox Tablets	33921.2
Dicloran	33839.9
Candazole	33745.2
Oncet	33700
Wosulin-30/70	33675.9
Candid V	33490.9
Avas - 20	33484.4
Ferrous Sulphate + Folic Acid	33400
Gynostatum	33339.1
Doxefil	33284.1
Zamox 100mg/12.5mg	33217.2
Safelevo	33175
Rabtas	33070.5
Maxpime	33050.4
Diclokant HC gel	32960
ciprobid 500	32900
X - Sone N Eye / Ear Drops	32680
Duspatalin	32612.5
Dermaquat	32496
R.B Tone	32437
Micona	32360.1
Tozaar-50	32243.7
Fungigen	32239
Docetaxel	32207.4
Gluconorm	32184.7
Halothane	32180
Floxapen	32139.8
Clarinase Repetabs	32014
Abamune - L Baby	32000
Inox	31844
Artem	31798.1
Dexwin	31673.4
Betadure 50	31618.6
Diolin	31555
Zomacid 20	31524.8
Catenol	31467.1
Ultane	31383.5
U- Closone	31320
Vaxcel Heparin Sodium	31240.5
Tegapham	31217.9
Nectram 1 G	31197.5
Dermosporin	30979
Ondansetron BP	30751.7
Tagera Forte Tablets	30664.9
Neodex	30603.8
TeltasH	30400
Nat-mur	30400
Entezma	30382
Moxicip-400	30198
Rapacan -1	30135
Eyevir	30090.6
Zeptol	30031.6
Glibkant	29787.6
Levomac	29642.8
Lopinavir and Ritonavir	29633.8
Whitefield	29456.5
Eryko	29214.9
Vesizen	29000
Artequik	28939.2
Saheal	28856.9
TEVA	28800
Proxym-300	28800
Urografin	28744.1
Sensinil	28700
Enclex	28527.6
sensur oil	28300
Bisacodyl	28250.4
Auroliza-H	28206.8
Zuclox	28100.6
Alfoxan	28077.8
Alzental	28075.6
Angizaar-H	27796
Metaspray	27720.6
Apitropin	27693
Neocipro Tablets 500 mg	27660
Safi	27635.8
Raltegravir 400mg Tablets	27576
Vintor 2000	27450
PD Solution	27422.3
Furosemide BP	27373
Sinopril	27280
Deriva	27142.8
Amoxycillin 250mg	27111.4
Ificipro	27083
Carvipress-6.25	27074
Pansec DR	27021.1
Lincoderm	26991
Lorvas SR	26825
Aspirin	26785
Farcosolvin syrup	26758.6
Clavulin 457/5ml	26714.3
Syntoclav	26650
Vitocin	26563.7
Auclatin	26536.2
Trigan D	26490
Simtrim	26380.6
Frusovit	26380
Zithromax	26246.8
Cofta	26085.4
Azuma 500	26000
Epilim Chrono	25974.4
Ulcer X	25862
Redin Plus	25800.5
Triam	25800
Unixil	25768.8
Seretide	25747.8
Trastuzumab 440mg	25497.4
Acyclovir Denk	25459.8
Phosex Calcium Acetate	25436.2
Glitisol	25431.6
Micora	25356
Losa - 50	25282.1
Ciprone	25274
No SPA	25249.5
Lamivudine 10mg/ml	25223.3
Prednivita	25212.5
Bon DK	25082.8
working standard ferrofol vit zinc	25080
Opegurad neo kit	25044.3
Negaflox	25000
Cloxispa	25000
Z Cil	24750
Aluvia	24717.1
Dologan Denk	24705.4
ARTESUNATE Inj	24673
Mazit	24670.8
ACTRAPID	24626
Salimia	24543.2
Ibicar 250	24486
Mortin	24172.7
Phenicol - 250	24151
Abitol	23991.9
Allercrom	23951
Jubolanz OD	23905
Candid V3	23890.8
Dormicum	23881.7
Nebiem	23872
Rhinocort Aqua	23831.8
Cyclizine Inj	23754.6
Axcel Cetirizine	23752
Domadol	23737.4
Proloc	23667
Tasone	23558.5
Deslora-Denk	23518.8
Avas-10	23295
Pulmoxyl	23220
Brustan	23176.9
voluven 6%	23049.5
Whitfield Ointment	23002.3
Glibenclamide	22924.2
Artesunate /Amodiaquine	22923.9
APCALIS-SX 20	22895
P2	22888
Deep Heat	22879.7
Carvedi-Denk 25	22865.2
Ceftyl 250	22816
Emzoclox	22770.4
Hb rich plus	22500
Sabax Dianeal	22484
Ocucycline Ophthalmic	22440.6
Terbifin	22413
beclomin 100 HFA inhaler	22410.2
Lotrimin ultra	22322
Loxof	22320
Ceficad	22313.8
Forcan IV	22255.3
Emeset	22081
Sanpime 1000 injection	22077.5
Ocumycin	22062.8
AZILIN 250	22047.3
Zoledro-Denk	22020
Procil-C	22000
Estrumate	21914.2
Glyformin	21689.4
Ibufil	21649
Tropicamide	21600
Cytocarb	21528
INDCLAV	21446
Amitriptyline 25mg USP	21350
Bleomycin	21300
Erykine	21285
Medocillin 250mg	21250
Irifone	21244.8
Zemilast	21240
sandoz Fentanyl patch	21205.1
Sanicalamine	21202
Vit B Denk	21191.9
Abzee	21191.2
Children Cough Syrup	21128
Biogem	20832
Neostigmine	20830.4
Atorin-10	20823.5
Fasile - One	20800
Tobravit	20750
Ldnil 20	20668
Treflucan	20586.3
Irihope	20500
Zolanas - 30	20480
Janumet	20435.3
Abclor Eye Drops	20405.4
Panoprist	20168.1
Dermol Lotion	20127.5
Sandrox - DS 125	20058
Sylate	20052.5
Enemax	19897.6
Diapride-1	19889.3
Succicort 100mg	19887
Asvir	19784.5
Axcel Cefuroxime - 250	19783.1
Biperiden 2mg	19763.4
Savlon	19740
Durol	19666.3
Suxamethonium chloride	19658.9
Tetralysal 300mg capsules	19353.6
Toras - Denk	19311.4
Alabukun powder	19297.5
E-Mal	19250
Giloba	19212.5
ABZee Suspension	19200
Ciproxin	19100
Survanta	19086.5
Azicure 500	18970
Lemon Eno	18915.3
Artesunate/ Amodiaquine Winthrop	18881.8
Kafid	18877.9
BIOCURE	18813
Monan	18762.2
Heparen	18756.5
Acyrovin	18691.2
Glucovance 500/5mg	18680.8
Iotim	18633.6
Mycoril	18558.6
Incobal	18519.4
Teli	18515.9
Epicephin	18480.7
Artemidine	18478.1
Efavirenz 600mg Lamivudine 300mg and Tenofovir Disoproxil Fumarate 300mg	18292.3
Encifer	18232.7
Vitrum	18150
Oncodox	18132.8
Rectol	18057.6
Telma H	18000.5
Super Amp	17862.8
Vexira Injection	17853
gastro-resistant	17758.6
Neltolon	17755
Aderan 16	17744
Lamivudine + Zidovudine	17728.1
Ciprocin	17639.8
Flucap	17500
Renerve Plus	17496
Ergovita	17457
Actifed cold syrup	17437
Trapic	17352.8
Goodmorning Cough	17299.3
Diclo - 50	17275.4
Amlo - H 10	17272.5
Conc. H.D. Soln. B.P. Bicarbonate	17237.5
Dicloflame	17221.7
Caditor 20	17201.2
CAPD-4 Stay Safe	17192
Zidovudine 10mg/ml	17141.7
Robitussin Adult	17114
Cipro Denk	17067.8
Cusimolol	17000
Cardoz	16942.5
Carbamazapine 200mg tabs	16896
Arimidex	16887.7
Tramol	16850
Lotrisone	16820
Royale C	16800
Torleva	16800
Chlorpromazine Fresenius 50 mg/2ml	16794
Calamine Lotion	16790.2
Comether	16686.3
MB Adult	16638
Meromac	16556.4
Konazol	16472.5
Artesiane 80	16401.9
DTP-HepB-Hib	16280
Concor	16237.3
Cilzec Plus	16222.7
Oncogem	16200
Implanon	16200
Oral Rehydration Salt	16188.7
Mobyle	16182.6
Catenol 100	16160.1
Eumovate cream	16153.3
Nirmet	16144.2
Cosvate	16060
Symbicort	15998
Spasmomen	15932.7
Cenox	15894.8
Supravit	15840
ANTHEL	15837.5
Cerumol	15786
PILL 72	15777.3
Healon	15750
AROFF 100	15692.7
Glycinorm	15690
Doxycap	15662.9
Menem	15600
Strom	15548.4
WellKid baby and Infant	15511.5
Combination 3	15500
Adol	15499.9
Lirapyn	15433.3
Intaflam	15407.3
Trust Daisy 2	15383.6
Unosamide	15360
Gestid	15340.2
Gabapentin BP	15300
Adrivit	15240
Tenofovir Disoproxil Fumarate/ Emtricitabine	15236.5
NovoMix FlexPen	15162.7
Taver	15125
Vitacap	15122.6
Saniquad PVP T	15086.8
Calmvita	15076.5
Actifed Wet Cough and Cold syrup	15074.9
Zamox 1000mg/125mg	15046
Ultracet	15028.8
Vitacee	15009.2
Vitamin C	14978.4
Emtricitabine & Tenofovir Disoproxil Fumarate	14976.5
Vitamin C,	14943.5
Efavirenz Lamivudine and Tenofovir disoproxil fumarate	14835.5
SK Derm Cream	14820.3
Anzavir-R	14819.3
Atazor 200	14811.8
Tenomet	14773.5
Melox	14726.2
Atenolol	14700
Insugen 30/70	14667.6
Teltas	14655.6
Nurifer	14655.6
VOMISTAT	14557.4
Emtricitabine + Tenofovir Disoproxil Fumarate	14553
Intagenta	14475
Farcotilium	14435
Aderan 32	14400
Sharizole	14335.2
Docehope	14319
Lignocaine + Adrenaline	14308.8
Arvaz 20	14250
Quadrajel	14130
Guaifenesin	14097.5
WHO DDK Basic Mudule	14085.4
concerta	14063
Tritace	14061.5
Valparin Chrono 500	14055
Bronuck	14030
Preparation H	14013.5
Azee	14003
Benadryl	14000
spotclav 375	13992.5
Co-trimoxazole	13987
Plasmotrim	13972
Zwagra	13940.7
Fungicon	13907.6
Phenidex	13902
Mydrin P	13860
MEROPENEM	13846.2
Mycoderm C	13809.5
detto	13800
Emvoid	13787.2
Auroxone	13779.7
Meronia 500 IV	13681.3
Cefin injection	13681
Stabilanol	13675
Torvalipin	13631.1
ATOREG 10	13625.3
Lipvas -20	13600
Kilkof	13596.1
Magnilek	13536
Bells Baby	13518.6
Angisartan	13500
Carbother	13500
LYSINE Hcl	13475.8
Ibun-200	13467
Clarisol	13447.5
Febrex -TM	13358
Silver Bird Eucalyptus Oil	13356.8
Contact cold & flu night	13321
LEUCAPAR	13320
Felcine	13260.9
Novahist	13214.9
Azipar	13200
CANDEX SUSPENSION	13158.6
Leridip 10mg	13140
Zimax 500	13046.7
Rabipur	13008
Lonart	13000
Azix	13000
Azix 1500mg	13000
Swazi	12963.6
Glimestar	12911
Amocin	12902.4
Abacavir	12891.3
Decetaxel Inj	12876
Actifed	12788.4
Tensinol	12650.8
leuprolide acetate	12600
Wepox 2000	12594.7
Caloshell	12555.4
Pulmicort Nebuliser	12544.5
Profenazone	12501.8
Sayana	12500
Levo-Denk	12400
AZ-1	12375
Ciproflox	12370.8
Cazithro	12320
ORNI-FLOX tablets	12300
Cazithro 500	12300
Ceftaxim	12240.3
Zocin 300mg/7.5ml	12150
Zinacef	12142.5
Axetine	12096.6
Cilzec 40	12087
LIDOCAIN BP	12080.9
Phenarzine	12063.3
FEBUDAY 40	12045.5
Baneocin Ointment	12000
Baneocin Powder	12000
BCG	12000
Dermozol	11936
Clopact	11894.4
Trivedon MR	11800
cyclovir 200mg	11760
Quat 50	11640
Cefotil 1.5gm	11616
Betanase	11580.8
Amol 6 Plus	11580.3
Vetocin	11571.2
CUFO	11527.9
Primacort	11509
Mucous Relief	11500
Faslodex	11460
B - Mycin Cream	11448
Nifedi Denk Retard	11428
Inlexin	11400
Meditrol	11384.4
VOMIKIND	11355
KY	11337.5
Docetax	11300
Amoxicillin Trihydrate	11288
Hifenac	11279.3
mebrone	11250
Remeclor	11194.6
Agofer Tablets	11170.4
Insulatard	11154.5
Nospa Forte	11051.9
Artemether Paediatric	11011.1
Temelin	10984.5
Safetelmi H	10822.5
Oral Polio	10800
Oxyvita	10799.1
zalain 300 mg vaginal suppository	10798
Diflu 150	10737.1
Nifelat	10736.2
Piriton	10715.8
Celestone	10715.4
PIPZOL	10675
Propofol	10642.5
Atrovent	10613.4
Nuforce-G	10582
MENELAT 30	10520.5
Pantakind - 40	10500
LDNIL 10	10460.7
Ovutrig HP 5000 I.U (Combipack)	10400
Bactrim DS	10400
BESTINEM 1G	10400
Panadol Baby & Infant	10375.2
Ceftatime - 1000	10306.5
Rabekind - 20	10274
EPSOM SALT	10250
Lactease	10200
Pangraf	10144.3
Amoxapen 500	10114.2
Noristerat	10094.4
ARCOXIA 120 mg	10081.9
Calcitra	10080
ARCOXIA 90 mg	10079
Emerginor	10065.6
joytor	10046.4
Gromin	10015.2
Ranophage G2	9975
Nasonex	9974.29
Tidilor	9960.2
Ramipres 2.5	9960
Kitpylo-C	9933
Antacid	9931.72
Actizine	9930.69
Cinamet-200	9928
Emollient	9846.56
Metcheck	9752.25
GDU-L Kit	9750
Allergotin	9750
Tellzy	9734.9
Lamivudine Zidovudine and Nevirapine	9733.51
Cefotil 750mg	9680.7
THEOPHAR SR	9680
Gramofil	9650
Amikacin	9608
Cefatax	9590.84
Ziak 5/6.25 Tablets	9540.6
Pascalium	9532
SAFETELMI	9468
Indapamid 1.5mg	9450
Pulmofirst 62.5	9404.85
Candican	9389
Inemplus 500	9381
Viscof-S	9345
Amoxycillin	9313.59
Clarithromycin	9305.1
Toothache	9288.5
Mez	9283.4
Pediaderm HC kit	9282
Ziak 10/6.25 Tablets	9258.88
Diclomax - 75	9257.6
Flamgen	9170
AB-Tetra 250	9154.5
Amaryl M	9149.62
Dihydroartemisinin/piperaquine	9128.75
CAPD-2 Stay Safe	9072
Albigone	9046.28
MYLAN BUPROPION XL 300MG	9000
PEGFILGRASTIM 6MG	9000
ovisote	9000
Biovorin 50mg	9000
Buvac	9000
Toff plus	8998.02
Bacozone-2	8940.4
Centrum	8920.43
Binozyt	8886
Glibomet	8834
Trexamin	8802.6
VALIUM	8754.28
NS	8738.71
Paraconica	8669.42
Hydrochlorothiazide	8655.92
Fluvita	8630
Angizaar-50	8618.75
Brinerdin	8606
Bedaquiiline fumarate	8600
SOLITRAL	8547
Kidrolyte	8484.75
Entacyd Plus	8461
Kloraxin	8456.01
Kabiven	8428.84
Liquid Paraffin BP	8411.98
Sulbactomax	8406
Vision blue	8400
Measles & Rubella	8300
Vicks Vaporub	8280
Penamox	8275.97
Dermofix	8253.26
Ladinin FC	8252
multibionta	8250
Hidrasec Infants 10mg Granules for oral suspension	8250
Hidrasec Children 30mg Granules for oral suspension	8250
Hidrasec 100mg Hard Capsules	8250
YELLOX	8203.2
Enoxirt 0.5 g	8171.5
Triamcinolone 0.1%	8168.7
Ciproxe	8117.2
Diclo	8106.35
Cefixime	8082
Candez	8050
Dapril	8045.4
Calcium with vitamin D	8000
Estrofem	8000
Plenmoxi	7980
Lizolid	7933.96
LARTEM DS	7929.8
Capegard	7920
Citabin 500	7920
Fenolip-200	7920
Hestar-200	7906.53
Isoniazid	7868.8
Lamivudine + Nevirapine + Zidovudine	7861.25
D50	7800
travon	7787.64
Benzyl Benzoate	7737.5
Advil	7710
Diclokant	7704.2
Lokren 20mg	7680
Fludac	7672.8
Silver Sulfadiaz CR	7600
Salamol 100mcg	7600
Ranophage G1	7584.45
Vacontil	7570
Gemzar	7500.36
Lawash intimate hygiene	7500
Tramadol	7492.75
JOVAN T 20	7451
Gatiflo	7432.5
EPHEVER	7432
ATAZANAVIR	7410
Thermodol	7387.28
Dilapan	7344
Carbohope 150mg	7335
Adcal - D3	7272
amarantha wound healing cream	7254
Nifedipine BP	7200.5
Panfor SR	7200
ADVACAN 0.5MG	7200
NEUROPAT PLUS	7189.1
Nospalgin	7186.56
Tinidazole BP	7179
Fortum	7138.82
Azicure 250	7120
Trust Lily	7082
immuplex	7080
Calnif Retard	7062.05
Urgendol	7023.8
Finallerg	6970
Whitefield`s	6868.8
Maramol	6841.49
L-Genta	6840
Beclometasone	6840
IDDK Basic Module	6803.49
Bethadoxin-12	6797.61
Linezolid 600mg	6750
U-fixim	6748.5
Asprin 325mg	6737.04
Normacal	6734
Panimun Bioral	6722.09
Naseptin	6700
Onsett Injection	6642.66
Grani Denk	6625
Ebast	6604.48
Bendroflumethiazide	6600
Pantin	6586.8
Amlo-H 5	6550
FAS-COMBI tablets	6500
Alerchek	6475
Clarix	6472.8
Voltfast	6445.84
Oxcin -D	6437.2
Enoxirt 0.25 g	6394
Sheltrizine	6390
Candistan	6377.5
CASOTIDE	6375
Provita	6349
Asthalin	6332.48
Ambrodil	6325.77
Lisoril	6320
Lotor-500	6310.5
MIMCIPAR 30MG	6306
Ethide	6300
Declovir	6300
Salofalk	6240
EYECOPEN	6240
P-Glitz 30	6236.4
Releef	6226.52
Clenil Modulite	6201
Salbutamol + Beclometasone Pressurized Inhalation	6197.14
Algesal 50g	6195.07
Naprocap	6192
Agometrol	6171.8
Moral	6159.72
Fenamon	6158
Ecosprin	6120
Trust Daisy 1	6084
hexigel	6080
Vitamins	6050
vitanes nature jointfree	6050
Andrews Liver Salts Regular	6027.98
avoroday-EM	6020
Binafin	6003
Medociprin	6000
Itraconazole	6000
Diprosone	5999.76
Diflucan	5996.28
Ephedrine BP	5978
Acetaminophen	5976.4
Apetamin P	5976
Diamide	5961.6
M. Vaccae Vaccine, 10mg/ml	5940
Astidin	5914.04
WHO DDK ORS Module	5906.22
Phamazine	5905.3
Sodium Chloride + Dextrose	5875.2
BENZALIN	5865
Dextromethorphan Hydrobromide BP 10mg +Ammonium Chloride BP 25mg Syrup	5864.08
aviroday-EM	5850
Trivarol	5835.9
Enap 20mg	5775
emtricitabine/tenofovir tables 200/300mg	5775
Netracort Skin Cream	5770.52
Zincast	5760
Keflex	5758.24
Pentasa prolonged	5750
Plagerine	5750
Oxytocin BP	5730.6
Docetec	5727
Teli H	5721.7
Vitamin Adult	5711.14
Tribull	5688
Cetizine	5600
Fortafen	5566.64
Levigress	5560
Saniquard GHS	5536
Eno Orange	5441.9
Synclar	5400
Cyclophosphamide	5400
Dynapar AQ	5400
Prasusafe	5397.36
Cervarix	5373.24
Faliz S	5360
Ciproriv	5353.2
Ferosoft - S	5346
Extraneal	5322.52
Selen	5310
Cipex Suspension	5292
Benadryl allergy relief	5280
Betasil Paediatric	5277.16
Caveril	5265
Anios Gel	5250
Becospecial	5200
Paracetamol Suppository 120mg	5199.73
Child Vitamins	5100
Clopivas AP 75	5053.52
Copegus Lacquered	5045
Pegasys	5029.81
Paraconica-1000	5000
V-Parin 5000IU/5ml	5000
Chlorpromazine Hydrochloride	5000
Levquin 500mg	4998
Carboteen 150mg/15ml	4968
Fogyl S	4965.02
Richarge	4950
flexigen	4950
Cefixime 100mg/5ml	4928
Lumefantrine BP	4920
Celebrex 200mg	4900
Vagid	4890
Artemether Injection	4878.72
Caladin Lotion	4844
Modazar	4835
Zantac	4818.16
Zerobase Emollient	4800
NovoRapid FlexPen	4800
Ciprobay	4778.28
Lara	4759.54
Alburel	4743.2
RAZEL	4728.2
Peptomet FC	4727.5
Prochlorperazine	4709.6
Fusizon	4681
Apresoline 20mg Inj	4620
ULGEL LIQUID	4579.16
Artequick	4560
normal saline	4524
Stocrin	4520
Decamacyn	4507.04
Tortas 10	4500
Imusporin	4500
Econazine Cream	4500
Ferinject 50mg Fe/ml	4500
Tenofovir disoproxil fumarate + Lamivudine + Efavirenz	4492.06
Fybogel	4480
IDDK Infusions Module	4472.25
ariliv	4468.8
clotrimazole 500mg	4465
Salbutamol Inhaler	4450
Netasole	4419
Doxycillin (placebo)	4411.08
Gyno Pevaryl	4399.96
Babylyte	4397.88
Sedoz	4363.8
Measles + Mumps + Rubella Live Attenuated	4321.4
nevirapine suspension (viramune oral suspension) 10mg/ml	4320
Ziak 2.5/6.25 Tablets	4238.88
sensur lotion	4230
Pyrimon eye drops	4222.91
Lamivudine Zidovudine Nevirapine	4211.76
Avelox	4200
Methylcobalamin BP	4197.78
Feliz S	4120.1
Ronem	4107.6
Gentawel	4104
less k	4100
Redin PN	4053.43
Moxiget Tablets 400mg	4050
Salbutamol 0.5mg/ml	4050
Centrum Select 50+	4050
FENOXENE 10MG	4050
Omlac 30	4019
Atazor 150	4000
Pyricort	3986
Vocasept hroat Lozenges- HONEY LEMON	3960
FERREX	3960
3TC	3960
Epirubitec	3914.84
Actrapid HM	3914
Vental	3900
Vitamin A 200,000IU	3891.6
medzol	3888
Netravir	3863.2
Myolgin	3861.05
WHO DDK Infusions Module	3850
Tarivid eye oimtment	3833.7
Betafen	3832.27
Suprax	3810.4
Fluorometholone	3780
Cytarapar	3780
Soludol	3774.5
canesten.	3764.22
Ramgic	3748.5
Simlo	3739.9
Opele	3655.15
NEBIDO INJECTION	3646.25
Xcipro	3616
Aremed 1	3600.6
Valoran	3600
CLEOCIN	3600
Zamox 500mg/62.5mg	3592
Benzathine benzylpenicillin 1.2MIU	3553.44
METROPOLOL	3530
Delor	3516
Cimekant	3510
Salurex	3501
Zidovudine	3500
xylocaine	3498
R Loc	3498
ADVACAN 0.25MG	3456
Amol	3439.42
Opegan Hi 0.85ml	3436.8
Allonol 100	3432.2
Cupid	3389.8
Colistim 300mg	3385.5
Migraleve complete	3371.2
Enhancin 625	3366
Fentanyl	3360
Skineal	3358.4
Aurotaz-P	3327.6
Diaben	3310
Ipravent 20 Inhaler	3300
duolin inhaler	3300
Didanosine Delayed Release 400	3300
Zimex	3291.2
Sanix - 200	3284
Welzpime	3270.4
Orinase	3252.85
VERZEPAM	3240
Exjade Deferasirox	3240
Cardosine	3231.8
Nootropil 800mg	3225.8
Vitro	3210
Artelin	3206.4
Loxfen	3137.12
Levamisol BP	3079.2
Gentalyn	3078
Medocriptine	3076
Colirem	3060
Zestorestic	3048.69
Apiflox	3047
Medoflucon	3026.4
Thyme	3025
VERSED	3024
Engerix B	3023.63
Tabs Gericare	3001.99
Opegan 1.1ml	3000
Vagiprost	3000
Mega	3000
lactate ringer	3000
Celecel	3000
Isodine	3000
Crixivan	3000
Innohep	2970
Epirazole	2958.02
Alphaclav 1.2	2950
Andrews Liver Salts	2945.45
Candid TV	2944.8
Eryko-250	2944
ketanest	2940
Metsafe IR	2921.52
Diovan	2918.18
Merrobe	2895.8
Glisen 2	2883
Insulatard HM Penfill	2865
Clofenac SR	2860.48
Asthator	2846
Sodavita-L	2841.6
Nevirapine	2838.55
sensur rub	2830
Emnorm	2806.1
Gonal	2790
Pantor 20	2773.2
Thiovita H	2752.82
Nebilet	2725.7
Clopidogrel	2721.6
rucadol-p	2700
Woodwards Gripe water	2678.3
Digoxin	2672
Multivitamin	2624.29
Losar-H	2562
Mometasone BP	2540
Postinor 2	2535
Oxaliplatin	2535
Cisplatin	2514.6
Duoquin	2500
CEFECTRON S 1.5	2500
Efavirenz, Lamivudine and Tenofovir disoproxil fumarate	2494.83
Advil conc	2480
Restatin	2479.29
Mistdress Spray	2476.14
Cetrimide	2465
Kit 29x, TG 3	2440
AMLOC 5mg	2430
Amoxykant	2419.2
Levemir FlexPen	2400
Paclitero	2400
Levodopa 250mg carbidopa 25mg	2400
Cravit ee drop 1.5%	2400
Duotrav	2400
SII Tetanus Toxoid Adsorbed	2373.21
Omnipaque	2373
Dopacin	2354.8
Ethambutol	2354
Intalfa	2334.38
Pyrimon	2325
ADOXA	2325
SilverKant	2321.5
RHOMO OIL	2309.54
Beta Cool Tablets	2302.4
acarbose	2295
Doxyrone 100	2290
Medomycin	2289
Azulix 1	2280
Vovenil	2265
Oskar - 20	2262
Aspirine	2246.4
Monicort	2232
denk ferro vital+	2208
Duplastan	2204
Udihep	2203.2
Asomex - D	2200
Presartan-25	2178
Pirsec	2167.72
Synflorix	2163.66
Biojoynt	2160
Menactra	2158.62
paclitaxel BP	2130
Rubi	2100
Efavirenz, Emtricitabine & Tenofovir Disoproxil Fumarate	2100
Diapride	2100
Ventolin	2089.48
Ferrous Sulphate 200mg	2070
Lamivudune/Nevirapine/Zidovudine	2064
Sulbacin	2053.2
Efavirenzi+Lamivudine+Tenofovir	2049.6
Tavin-EM	2049.3
Artemal-M	2043.86
Streptolink	2029.5
Woman 50+ Menoave Chewable Softdrops	2025
Ceftrisone -1000	2016
Cetmax Oral Solution	2010
Herpex	2010
HRZE	2009.82
Glucosum 50mg/ml	2000
Benoxil	2000
Fe-58, 99.86%	2000
Vancolon	1999.76
Metoclon	1993.65
Irbesart-150	1980
Feverex	1969.45
Norfloxacin USP	1968
Humulin N	1959.3
LOVIR 5|	1948.8
Medovir	1948.8
Kaletra	1935
Carbohope 450mg	1927.74
Methylergometrine Maleate	1925
ULGEL	1920
DactaGel 15gm.	1908
Amlin - 5	1896.75
Phamazole	1880
Hypomellose	1870
Cyclopam	1870
TINICURE	1867.25
Immunoglobulin Snake Antivenom	1858.5
Vitamin B1	1836
Cytotec	1830.5
Myprilic	1827
Metformin-Denk	1824
[truncated: 2,291 more rows]

## Sheet: Generic
Classification	Human Medicinal Products
Include	1
Row Labels	Sum of Total Amount	Rank	Generic Medicine	Cumulative Sum Total Amount
Artemether + Lumefantrine	8.82031e+07	1	Artemether + Lumefantrine	8.82031e+07
Paracetamol	7.91249e+07	2	Paracetamol	7.91249e+07
Chlordiazepoxide + Clidinium	77618440	3	Chlordiazepoxide + Clidinium	77618440
Ketoconazole	3.33288e+07	4	Ketoconazole	3.33288e+07
NIL	2.77088e+07	5	NIL	2.77088e+07
Albendazole	2.63272e+07	6	Albendazole	2.63272e+07
Diphenhydramine	2.37821e+07	7	Diphenhydramine	2.37821e+07
Chloramphenicol	2.36944e+07	8	Chloramphenicol	2.36944e+07
Miconazole	1.73801e+07	9	Miconazole	1.73801e+07
Meloxicam	1.55378e+07	10	Meloxicam	1.55378e+07
Amoxicillin	1.41177e+07	11	Amoxicillin	1.41177e+07
Amoxicillin and enzyme inhibitor	1.26244e+07	12	Amoxicillin and enzyme inhibitor	1.26244e+07
Amlodipine	1.18085e+07	13	Amlodipine	1.18085e+07
Enoxaparin	1.13855e+07	14	Enoxaparin	1.13855e+07
Omeprazole	1.11372e+07	15	Omeprazole	1.11372e+07
Metformin	1.02491e+07	16	Metformin	1.02491e+07
Aceclofenac	9.83627e+06	17	Aceclofenac	9.83627e+06
Acyclovir	7.25962e+06	18	Acyclovir	7.25962e+06
Mefenamic Acid	6.43703e+06	19	Mefenamic Acid	6.43703e+06
Diclofenac	6.32076e+06	20	Diclofenac	6.32076e+06
Ceftriaxone	5.71565e+06		Total	5.13882e+08
Ketoprofen	5.12133e+06		Other Generics	2.25434e+08
Dihydroartemisinin + Piperaquine	5.11191e+06		Grand total	7.39316e+08
Adrenaline	4.97329e+06
Ketamine	4.3582e+06
Mometasone	4.25014e+06
Ciprofloxacin	3.89445e+06
Cyclopentolate	3.87523e+06
Cefuroxime	3.50909e+06
Azithromycin	3.486e+06
Ampicillin + Cloxacillin	3.48094e+06
Esomeprazole	3.4333e+06
Moxifloxacin	3.35069e+06
Ferrous Fumarate	3.29199e+06
Bacitracin	3174000
Losartan	3.10957e+06
Clarithromycin	3.10711e+06
Clobetasol	3.08362e+06
Salbutamol	2.95611e+06
Lansoprazole	2.91968e+06
Clotrimazole	2.78333e+06
Atorvastatin	2.62266e+06
Allopurinol	2.46849e+06
Olanzapine	2.31075e+06
magnesium (different salts in combination)	2.14109e+06
Pantoprazole	2.10386e+06
Cetrizine	2.0941e+06
Formoterol	2.00886e+06
Hyoscine	1.94618e+06
Ambroxol	1.89988e+06
Ramipril	1.89845e+06
Irbesartan	1.84404e+06
Ampicillin	1.8202e+06
Cephalexin	1.70562e+06
Norfloxacin	1.67978e+06
Insulin	1.63056e+06
Erythromycin	1.58615e+06
Cefadroxil	1.50405e+06
Chlorpheniramine	1.47793e+06
Aluminium Hydroxide	1.47151e+06
Aminophylline	1.38733e+06
Lactulose	1.37706e+06
Levofloxacin	1.2692e+06
Metronidazole	1.25496e+06
Cefotaxime	1.2451e+06
Doxycycline	1.23051e+06
Fluconazole	1.19352e+06
Amiodarone	1.19035e+06
Betamethasone	1.18376e+06
Felodipine	1.15976e+06
Beclomethasone	1.15574e+06
Amitriptyline	1.1512e+06
Carbamazepine	1.12578e+06
Clopidogrel	1.1146e+06
Ibuprofen	1.1069e+06
Budesonide	1.09739e+06
Sitagliptin	1.09364e+06
Cetylpyridium + Lignocaine	1.09122e+06
Nystatin	1.08813e+06
Betamethasone Sodium Phosphate	1054466
Indomethacin	1.04434e+06
Glimepiride	1.03293e+06
Ketotifen	1.02554e+06
Calcium	1.02505e+06
Cefalexin	1.01592e+06
Carvedilol	1.00628e+06
Cetirizine	987291
Mebendazole	969486
Dexamethasone	933879
Nifedipine	909680
Drotaverine	904562
Cefpodoxime	897728
Griseofulvin	896344
ofloxacin	890348
Bismuth	888014
Oxytetracycline	877798
Bisoprolol	867610
Lisinopril	844244
Loratadine	843882
Sildenafil	837559
Dinoprostone	827383
Allantoin	821907
Sodium chloride	808748
Betamethasone + Clotrimazole	793570
Norfloxacin	793370
Folic Acid	766812
Multivitamins with minerals	756668
Diclofenac + Paracetamol	753661
Clindamycin	748315
Aluminium Hydroxide	729802
Diloxanide + Metronidazole	712888
Implant	684250
Benzoyl Peroxide	671165
Artemether	654725
Ciprofloxacin + Tinidazole	648304
Telmirsatan	643965
Captopril	620480
Ranitidine	614915
Folic Acid	608684
Pregabalin	578478
Betamethasone + Clotrimazole + Gentamycin	575696
Atenolol	571734
Betamethasone + Neomycin	567457
Clarithromycin + Lansoprazole + Tinidazole	564246
Glucose	554398
#VALUE!	550967
Artesunate	548137
Naproxen	539243
Etonogestrel	537554
NA	528023
Montelukast	513633
Nebivolol	512746
lamivudine + tenofovir disoproxil and efavirenz	505793
I.V. SOLUTIONS	502988
ferric oxide polymaltose complexes	488231
Bisacodyl	484448
Ethanol	483856
Polyquarternium-1+ AL-6289 + Edetate Disodium	483644
Artemisinin + derivatives + combinations	480726
Bupivacaine	479441
Levonorgestrel	471771
Hydrocortisone	468556
Magnesium	443734
Atenolol + Nifedipine	438665
Benzyl Penicillin	432998
Amlodipine + Atenolol	431809
Tretinoin	429196
Domperidone	423853
Bromhexine	417932
Lindane	416655
Erythropoeitin	408214
Carbocisteine	397637
Diclofenac Sodium	390524
Cloxacillin	376544
Nitroxynil	369713
Rosuvastatin	357285
Candesartan	357004
Amikacin	354155
Valsartan	350579
Gentamycin	349314
sulfamethoxazole and trimethoprim	336869
Desloratadine	335473
water for injection	331458
Gentamicin	327847
Phenoxymethyl Penicillin	324412
Promethazine	321592
I.V SOLUTIONS	320211
Caffeine + Chlorpheniramine + Paracetamol + Pseudo	319912
Diclofenac Diethylamine	319199
Gabapentin	317395
Caffeine + Chlorpheniramine + Paracetamol + Phenylephrine	317252
Mupirocin	316996
Betamethasone + Salicylic acid	312681
Betamethasone + Miconazole + Neomycin	310720
Dermatologicals	299071
Bromhexine	297362
Artesunate + Amodiaquine	293672
Itraconazole	292963
Cefazolin	291014
Neomycin	290000
Homatropine	285459
Meropenem	274303
Capecitabine	272458
Loperamide	271791
Mefloquine	269637
Alendronic Acid	265783
Polyethylene Glycol 400 + Propylene Glycol	263501
Glibenclamide	259876
Clobetasol + Gentamycin + Miconazole	258792
Quinine	258771
Chlorpromazine	242590
Atropine	240353
Ondansetron	235881
Fexofenadine	229801
Anise Oil	228766
Ferrous Sulfate	226964
Metoprolol	225982
Irbesartan	225856
Enalapril	225686
Heparin	225655
Terbinafine	225624
Procaine BenzylPenicillin	223724
Lamotrigine	219595
Rabeprazole	219232
Acetazolamide	218478
Diclofenac + Chlorzoxazone + Paracetamol	218262
Olopatadine	216202
Ethinylestradiol	216062
LIDOCAINE	216053
Iodopamidol	206877
Cefixime	206484
Betamethasone Dipropionate	204000
Aluminium Hydroxide	202958
Fluticasone	200320
Tetracycline	200193
Alfuzosin	199101
Frusemide	196578
Metformin and Vildagliptin	195569
Xylometazoline	194060
Dexamethasone + Neomycin + Polymyxin B	193869
Piroxicam	193241
Hexetidine	192492
Insulin	192282
Clotrimazole + Hydrocortisone	191465
Epirubicin	187063
Ascorbic Acid	186898
Lopinavir and Ritonavir	185301
Rabies Vaccine	185222
Fluvoxamine	184356
Ibandronic Acid	181142
Bromocriptine	180156
Mycophenolate	180062
Goserelin	175304
Isosorbide	173434
Trastuzumab	172398
Methyldopa	171846
Filgrastim	171751
Clomifene	170921
Diclofenac + Methylsalicylate +Paracetamol + Linseed Oil	170046
Chlorhexidine + Silver Sulfadiazine	169906
Zinc	167658
Sodium Valproate	164983
Glibenclamide	162807
Bicalutamide	161819
Cyproheptadine	159907
Secnidazole	152850
Losartan	151061
Diclofec + Methyl Salicylate + Eucalyptus Oil +Mephenesin +Capsaicin	141324
Acetylsalicylic Acid + Caffeine + Paracetamol	141061
Caffeine + Paracetamol	138942
Atracurium	138277
MULTIVITAMINS + PLAIN	137143
Glycyrhiza glabra	136945
Metoclopramide	135873
Tramadol	135526
Ornidazole	133893
Imipramine	130357
Misoprostol	130225
Guaiphenesin	129483
Citicoline	128635
zidovudine and lamivudine	127849
Epirubicin	127181
Betahistine	125826
Doxorubicin	123614
Cyclosporine	123057
Tetanus Toxoid	122700
Povidone-Iodine	121046
Bevacizumab	120683
candesartan and diuretics	120437
Hydrochlorthiazide	119790
Caffeine + Ergotamine + Paracetamol + Prochlorpera	119627
Telmisartan	116768
Cefaclor	114925
Levothyroxine	113565
Hepatitis B Vaccine	110855
Rituximab	109573
Sodium	108364
Anastrazole	108049
Cimetidine	107939
Haloperidol	107269
Levofloxacin Hemihydrate	106798
Betamethasone + Tolnaflate + Gentamycin + Chinoform	106728
Erythropoietin	106653
Niclosamide	105964
Hydralazine	105190
Acetyl Salicilic Acid	104610
Amphotericin B	104283
Carbimazole	103891
Activated Charcoal	102390
Cefepime	101954
Zinc bandages	101572
Betaxolol	101425
Cinnarizine	99870.6
Carbocisteine	99094.8
Prednisolone	98538.7
Sodium Hyaluronate	96665.1
Dexamethasone + Neomycin	94994.8
Ceftazidime	94755.5
Nitazoxanide	94347.1
Isoflurane	94026
Nadifloxacin	94007.1
Lomefloxacin	93939.7
Butylscopolamine	93388
GLYCERINE	90562.5
Glycyrrhiza	89354.3
Gliclazide	88611
Norethisterone	87306.7
Dexamethasone + Gentamycin	80228.6
Valproic Acid	77493.9
Citalopram	77348.9
Aceclofenac + Paracetamol	76851.9
zidovudine + lamivudine and nevirapine	76496.7
Imipenem	76029
Cromoglycate	75302.9
rifampicin + pyrazinamide + ethambutol and isoniazid	75002.1
Metrolrolol	74690
Mebeverine	72872.5
Sulbactam	71799
Rifampicin and Isoniazid	71753
Betamethasone + Lidocaine + Phenylephrine	71039.3
Doxycycline	70954
Dalfampridine	69384
Triproline	68033.8
Tamsulosin	67739.8
Dydrogesterone	67524.7
Atovaquone	66963.2
Flucloxacillin	66950.3
Darunavir	66778.8
Spironolactone	66371.2
Diazepam	66236.9
Docetaxel	65059.4
Meclizine	64603.1
Furosemide	63485
Chlorzoxazone + Paracetamol	63380.9
Pyrazinamide	63145.2
Medroxyprogesterone	62591.3
Betamethasone + Dexchlorpheniramine	61721.6
Efavirenz	61497.7
Salmeterol	61027.3
Dextran	60370
Tadalafil	59904.9
Tobramycin	59036
Torsemide	58819
Cotrimoxazole	58043
Lornithine	57783.5
Medroxyprogesterone	56998.2
leuprolide	56763.2
Nalidixic Acid	55314.3
Roxithromycin	54450
Erythromycin	54274.3
N/A	54264.5
Lorazepam	53840.3
Cefprozil	53378.7
Injection	53250
Pioglitazone	52988.4
Ipratropium	52800
Benzoic Acid + Salicylic Acid	52762.7
Indapamide	52755
cyproterone + estrogen	52214.6
tenofovir disoproxil and emtricitabine	52189.3
Brinzolamide	52074.9
Dexamethasone + Iodochlorohydroxyquin	51816
Diclofenac + Lignocaine	51021
Phenylephrine	50000
Cefoperazone	49916.1
Dexamethasone Sodium	49585.4
Carboplatin	49258.7
Dexamethasone + Tobramycin	49061.1
Betamethasone + Fusidate	48544
Undecenoic Acid	48421
sofosbuvir and ledipasvir	48000
bedaquiline	47917.6
Trihexyphenidyl	47881
Hydroxypropyl Methyl Cellulose	47712.9
Abacavir	47000
Finasteride	46889.8
Arachis Oil + Eucalyptol + Nutmeg oil + Terpineol	46627.4
Telmisartan and diuretics	46122.6
Glycyrrhiza + Volatile Oil	46000
Betamethasone + Gentamycin sulphate + Tolnaftate + Clioquinol	45986.2
Sodium Bicarbonate	45532.1
Loratidine	45173.6
Gemcitabine	44532.4
Guaifenesin	44442.7
Streptomycin	44176.5
Ginger tincture	43757.1
Benzocaine + Lindane	43368.1
Anafranil	43007
Chlorpheniramine + Phenylephrine	42979.8
Calamine	42802.3
Ketoconazole	42152.7
Ivabradine	41660.4
Midazolam	41463.5
Dextromethorphan + Triprolidine + Pseudoephedrine + Menthol	40945.1
Insulin	40450.6
Ketoanalogue	39600
emtricitabine + tenofovir disoproxil and efavirenz	39499.3
Citidine	39444.1
Clobetasol + Gentamicin	38598
Eplerenone	38295.6
Disodium Hydrogen	37343
Econazole	36535.7
Tinidazole	36523.4
timolol + combinations	36041
Dacarbazine	36000
Timolol	35676.7
Dexamethasone Sodium Phosphate + Clioquinol	35534.8
Lactated Potassium Saline	35500
Cephradine	35334.3
Asprin	34528.6
Atazanavir	33631
HEMODIALYSIS	32744.8
Betamethasone + Gentamycin + Iodochlorohydroxyquin +Tolftate	32496
Lamivudine + Abacavir	32407.9
Ethinylestradiol	32392.2
Oxytocin	32289.3
Halothane	32180
Benzalkonium Chloride	31767.5
Bromazepam	31765.2
Rosuvastatin	31640
Sevoflurane	31383.5
Lamivudine	30628.7
Nasal Spray	30400
Sirolimus	30135
Monoclonal Anti Rho-D Immunoglobulin	29753
Etodolac	28800
Analgesic	28797.5
Memantine	28739.3
Adapalene	28122.8
Raltegravir	27576
Indapamine	26825
Ambroxol + Guaiphenesin + Theophylline	26758.6
Cynacobalamine	26041
Triamcinolone	25800
Racecadotril	24750
paracetamol + combinations with psycholeptics	24120
Nemomycin	24000
Sodium Chloride	23049.5
Bleomycin	22800
Cefipime	22313.8
zoledronic acid	22020
Cloprostenol	21914.2
Zofenopril	21670
Triprolidine	21341.8
Epoetin Alfa	21285
Etofenamate	21244.8
Neostigmine	20830.4
Zidovudine	20641.7
Chloramphenicol + Dexamethasone	20526.1
Irinotecan	20500
Etoricobixib	20297.7
Etamsylate	20057.5
Sodium Phosphate	19897.6
Suxamethonium	19658.9
Antacid	19396
Ergometrine	19382
Ginkgo Biloba	19212.5
Beractant	19086.5
Granisetron	19076.5
Sertaconazole	19051.3
Metoclopromide	18889.5
Dextromethorphan + Guaiphenesin + Pseudoephedrine	18877.9
Bortezomib	18813
Metformin	18680.8
Dextromethorphan	18599.2
Mecobalamine	18519.4
Ketorolac	17759.2
Bifonazole	17755.3
Chlorpheniramine + Paracetamol + Pseudoephedrine	17564.5
Folic acid	17496
Bicarbonate	17237.5
Clotrimazole + Betamethasone dipropionate	16820
Otilonium Bromide	15932.7
Tropicamide	15860
Arachis Oil + Chlorbutanol + Paradichlorobenzene	15786
Paracetamol + Tramadol	15028.8
Hydroxyethyl Salicylate + Methyl Salicylate	15012
iron + vitamin B12 + folic acid	14655.6
Lignocaine	14308.8
Yeast cells extract	14013.5
Chloroxylenol	13800
Aprepitant	13787.2
Febuxostat	13695.5
Capsicum Oleoresin	13600.5
Gadopentetate	13536
Ephedrine	13533.1
Ipecacuanha	13518.6
bisoprolol + thiazides	13497.8
Tramadol	13358
Eucalyptus Oil	13356.8
Leucovorin	13320
Propranolol	13212.9
Lercanidipine	13140
Propofol	12974.5
Decetaxel	12876
Chlorzoxazone + lbuprofen	12501.8
Ambroxol + Salbutamol	11904.7
Trimetazidine	11800
Benzyl Benzoate	11760.2
Codeine + Pseudoephedrine + Triprolidine	11582.6
Fulvestrant	11460
Calcitriol	11384.4
Fluphenazine	11286.4
Ferric	11170.4
Tazobactam	10675
Everolimus	10656
Oral Preparations	10613.4
Mirtazapine	10520.5
Chorionic Gonadotrophin	10400
Dicyclomine	10300
TACROLIMUS	10139.5
duloxetine	10046.4
Moropenem	9959
Escitaloram	9480.1
Bosentan	9404.85
Clove oil + Menthol + Camphor oil	9288.5
Mez	9283.4
PEG- Interferon alfa 2b	9200.7
Mephenesin	9170
Tetracycline Hydrochloride	9154.5
BUPROPION	9000
Acetyl Codeine	9000
Dextromethorphan + Chlorpheniramine + Ammonium Chloride + Pseudoephedrine	8956.39
Indinavir	8850
Tranexamic acid	8802.6
Potassium Chloride	8738.15
Linezolid	8683.96
Clopamide + Dihydroergocristine + Reserpine	8606
isoniazid	8503.7
Liquid Paraffin	8411.98
multibionta	8250
Lactobacillus fermentum	8000
Estradiol	8000
Fenofibrate	7920
Hydrocellular Dressing	7906.53
Eucalyptus Oil BP + Methyl Salicylate BP + Turpentine Oil BP + Racementhol BP	7864.99
Atazanavir + Ritonavir	7719
Fluoxetine	7672.8
Lactic acid	7500
Gatifloxacin	7432.5
Galactose	7222.11
Codeine + Drotaverine + Paracetamol	7186.56
Hydrocortisone	7185.51
Nevirapine	7159.55
immuplex	7080
Fusidic Acid	6797
Mineral Supplements	6774.1
Chlorhexidine + Neomycin	6700
Ebastine	6604.48
Salicylic Acid	6600
Bicaludamide	6377.4
Antifungal cream	6282
Beclometasone	6197.14
Salicylates	6195.07
Human Papillomavirus	6156.29
Ecosprin	6120
Chlorhexidine	6080
Diptheria+Pertusis+Tetanus Toxoid+ Hepatitis B surface Antigen +Purified Capsular Polysacharide (PRP)	6000
M. Vaccae Vaccine	5940
Dextrose + Sodium Chloride	5875.2
ethambutol	5866
Dextromethorphan Hydrobromide + Ammonium Chloride	5864.08
Lanolin	5760
Levetiracetam	5560
Cetrimide + Chlorhexidine	5536
Cyclophosphamide	5400
Prasugrel	5397.36
Chlorzoxazone + Diclofenac + Paracetamol	5310
Acrivastine	5280
Ipecacuanha	5277.16
Verapamil	5265
valsartan and diuretics	5055.33
Clopidogrel + Acetylsalicylic Acid	5053.52
Fentanyl	5040
Peginterferon Alfa-2a	5029.81
Flecainide	4950
Caffeine + Ibuprofen + Paracetamol	4905.4
Albumin	4743.2
Didanosine	4550
Paclitaxel	4538.1
Ispaghula husk	4480
Dextrose + Sodium Chloride + sodium Citrate + Potassium	4397.88
Torasemide	4083
Cisplatin	4075.67
FENOXENE	4050
Dobutamine	3827.75
cytarabine	3780
Fluorometholone	3780
Dichlorobenzyl Alcohol + Amyl Metacresol	3773
Simvastatin	3739.9
Ursodeoxycholic Acid	3433.2
Colistim	3385.5
Codeine + Paracetamol + buclizine	3371.2
Tazobactam	3331.6
Ipratropium	3300
Levamisole	3262.08
Decamacyn	3247.04
Deferasirox	3240
Adenosine	3231.8
Thymomodulin	3210
Loxoprofen	3137.12
Iodine	3000
omega-3-triglycerides incl. other esters and acids	3000
Interferon Alfa-2b	2995.59
Gonal	2790
pyrimethamine + combinations	2760.24
Thiopental	2752.82
Digoxin	2672
Dexamethasone + Neomycin + Polymyxin	2657.44
Oxaliplatin	2535
Cetrimide	2465
Timolol Maleate	2400
Dopamine	2354.8
Acarbose	2331.93
Silver Sulfadiazine	2321.5
Vildagliptin	2231.52
Duplastan	2204
Amlodipine	2200
Glucocorticoids	2160
Glucosamine	2160
Meningococcal polysaccharide vaccine	2158.62
Pneumococcal polysaccharide Serotype	2092.95
Levocetrizine	2076
Sultamicillin	2053.8
Homidium	2009.82
Vancomycin	1999.76
Mannitol	1893.62
rifampicin and isoniazid	1860
Ethambutol and Isoniazid	1738
Tamoxifen	1736.73
Etravirine	1710
estrogen	1705.5
Exemptia Adalimumab	1705
extraneal	1704
Isotretinoin	1697
Tizanidine	1675.68
Fosaprepitant	1611.02
Dorzolamide	1575.6
Attenuated yellow fever	1526.68
Hydroxocobalamin	1515.4
TRIPAC CYANO ANTIDOTE KIT	1515
Clomipramine	1500
Saccharomyces Boulardii	1471.79
Lynestrenol	1440
Flutamide	1440
Flurouracil	1440
Methylcobalamine	1400
Amino Acids	1329.98
Hydroquinone	1240.3
Cinchocaine + Clemizole + Predinisolone	1212.96
Octreotide	1190.7
Erythropoietin	1190
Dactinomycin	1092
Sodium Fusidate	1062
Ethinylestradiol	1020
rifampicin + pyrazinamide and isoniazid	990
Zuclopenthixol	928
Desogestrel	891
Cisatricurium	805.273
Divalproex	792
Methotrexate	750
Sodium Cromoglycate	745.998
Vaccinum	735.915
Methyl Salicylate	721.236
Ferrous	645.98
Lacosamide	630
duocetz	613.2
Theophylline	612
Metronidazole + Miconazole	599.116
Detoxifier	594
Vaccine	533.378
Streptococcus Pneumonia	530.738
Acetylsalicylic Acid + Caffeine	526.55
Phenobarbital	510.235
febestil	500
Micafungin	463.6
Purified Hepatitis-B surface antigen (HBsAg)	445.2
Vitamin B Complex	363.059
Sodium Phosphate Dibasic Heptahydrate	338.75
Nitrofurantoin	304.06
Hydrogen Peroxide	298.3
Castor Oil	284.192
Levosalbutamol	270
Flumazenil	235.62
Trifluoperazine	220
Ciclosporin	200.696
Live Attenuated Varicella Virus Vaccine Biken	160.98
Ceftazidime	160.537
Ammonium	159.4
Fluticosone	149.846
Acetylsalicylic Acid + Caffeine Anhydrous + Paracetamol	126.65
Pyrazinamide	123.3
Sulfadoxine	117.07
Prazosin	112.9
Saxagliptin	106.674
Menotropins	100
Lutein	75
Pneumococcal vaccine	72.1581
Ticagrelor	61.5719
Iopromide	56.3091
Guaiphenesin	55.4265
trypsin + combinations	54
Pyrazinamide + Moxifloxacin	53.9
methyl phenidate	51.97
Mesterolone	50.8495
Typhoid Polysaccharide	50.0798
Tenofovir	49.749
Hydroxyprogesterone	48.6525
Levamisole	46.8472
Measles + Mumps + Rubella	45.0088
Mepyramine	44.2961
Rivaroxaban	39.6001
Cholera Vaccine	38.9369
Ornithine	34.75
Bendroflumethiazide	33.2149
Methylprednisolone	33.0287
Menopur	32.18
Antiseptic	32
Nimodipine	31.2744
Nilotinib	29.6487
Vardenafil	26.6335
Oral rehydration salt formulations	24.7613
Chlorpropamide	17.651
Phytomenadione	17.2647
Olmesartan Medoxomil	17
Neomycin	16.4494
mycophenolic acid	16
Cetylpyridinium	15.7012
Isoconazole	14.9309
Phenytoin	14.6953
Hyaluronidase	13.5
Methyl Salicylate	12.45
Isoconazole	12.1361
Nitroglycerin	10
Imepenem	10
Dextrose	7.72
Ethinylestradiol	7.36079
Ampicillin + Sulbactam	6.36279
Flurbiprofen	6.32771
Saxagliptin	5.90586
Pilocarpine	5.86146
Morphine	5
Chloromphenicol	4.97336
Meglumine	4.81387
Amodiaquine	4.62877
Sulphur	4.29698
Tenoxicam	4
Triclocarban	3.37478
MODIFIED VACCINA VIRUS-MVA-BN-FILO	3
Sodium Lactate	2.53108
Methoxy polyethylene glycol-epoetin beta	2
Sandimmun	2
Betamethasone Dipropionate + Salicylic Acid	2
Spectinomycin	1.95888
Metformin	1.86245
Gadopentic acid	1.36377
Rizatriptan	1.24334
Zuclopenthixol	1
Betamethasone Dipropionate + Neomycin Sulphate Cream	1
Acetylsalicylic Acid + Citric Acid + Sodium Bicarbonate	0.82238
Glimepiride	0.7
Whitfield	0.639432
sumatriptan	0.6
Iodixanol	0.5
Diphtheria + Tetanus	0.495617
novalmisulfon	0.332
Chlorpheniramine	0.269094
Dantrolene	0.2
Dichloromethane	0.111012
Amidotrizoic Acid + Meglumine	0.0132105
DTaP-IPV-Hep B-Hib vaccine	0.00666075
Letrozole	0.00222025
Cabergoline	0.00222025
Nifuroxazide	0.00133215
cervarix	0.000888099
Sulfamethoxazole	0.00044405
indacaterol and glycopyrronium bromide	0.00044405
glycopyrronium	0.00044405
Sulfadiazine
Silver Nitrate
Multivitamin
Surgical mixer
Plasmodium falciparum
Hypromellose
Quetiapine
Rasagiline	0
Peginterferon
Naloxone
Sulphacetamide
Protein Supplements
Pyrimethamine
Pyrantel
Retinol Palmitate
Vitamin D3
Ribavirin
Levodropropizine
Rifampicin
Sulfacetamide
TEGLINEDE
Praziquantel	0
rifampicin + pyrazinamide + ethambutol and isoniazid
Permethrin
Poliomyelitis Virus
Simva Statin
Tris Buffered Saline
Pheniramine
Sitaglipin
Temozolomide
Lipoid
Polygeline
Metroclopramide
Mediphrine
Pancuronium	0
Rifaximin
Vincristine
Risperidone
Voriconazole
terconazole
Sofosbuvir
Ternisartan
Spiramycin
testosterone
Zolmitriptan
Ritalin
Formula1
Tetrabenazine
Saquinavir	0
Tetrachlorodecaoxide
Labetalol
Immunoglobulin
Levodopa
Polymyxin B
Pethidine
Thalidomide
Progesterone
Sucralfate
Proguanil
Thiamine
Sinemet
Rocuronium
Turpentine oil
Throat preparations	0
Ubidecarenone
Roflumilast
URIC	0
Thyroxine
Protamine
Tibezonium-Iodide
Valacyclovir
Polymyxin E
Oxetacaine
Vancomycin
Oxybutynin
Phloroglucinol
Sodium Nitropusside
Veflox
POLYSORBATE 80
Vigrxoil
Paracetamol Raw Material
Vinblastine
POTATO CRISPS (CHEDDAR & ONION)
phosphate buffer
Tioconazole
vocasept
Sodium Picosulphate
Warfarin
Menthol
zeman
Tiotropium
Zecuf
Tissue plasminogen
Sodium Valproate and Valproic Acid
POTATO CRISPS (ROAST CHICKEN)
sofrafenib
Povidone
Zinc
Tobramycin
Zinit
Tolnaftate
Quinapril
Tolvaptan
Streptokinase
Topiramate
Motilium	0
Saline
Succinylcholine
Paroxetine
Codeine
Clobazam
Bioteneoral
Ambroxol + Guaiphenesin + Theophylline + Racementhol
carnosine
Antiasthmatic
Flunarizine
Dermatologicals
Dosulepin
Celecoxib	0
Fluanxol
Antivirals
Andaran	0
Albuterol
Emulsifying Wax
Antiinflammatory
Capsaicin
Benzocaine
Entacom
Daclatasvir
Chroquine
Fluticasone	0
Clonidine
Lamivudine
Famotidine
Abacavir
Aminophenol
Dexapanthenol
Granulocyte Colony stimulating factor
Glass Bottle
Diptheria Toxoid,Tetanus Toxoid,B.Pertussis,Hepatitis B Surface Antigen & Purified Capsular Polysaccharide (PRP) ,
Carboprost
Diclofenac Potassium
Carbidopa + Levodopa
Estazolam
Cefpirome
Bismuth
Amantadine
Donepezil
Citric Acid
Chlorine
Doripenem
Grand Total	7.39316e+08

[truncated: 5 more sheets: Impoters, herbal, Manufacturer, Data, DosageForm]
